# Supplementary material for: Solution-processable, soft, self-adhesive, and conductive polymer composites for soft electronics
Source: Nat Commun. 2022 Jan 18;13:358. doi: 10.1038/s41467-022-28027-y (PMC8766561; doi:10.1038/s41467-022-28027-y)
Supplement: Supplementary file 12 — Source Data [file 41467_2022_28027_MOESM12_ESM.xlsx]

## Sheet: Fig 2a
			0.009		0.018		0.036		0.071		0.132		0.233		0.363
		Strain (%)	Stress (Mpa)	Strain (%)	Stress (Mpa)	Strain (%)	Stress (Mpa)	Strain (%)	Stress (Mpa)	Strain (%)	Stress (Mpa)	Strain (%)	Stress (Mpa)	Strain (%)	Stress (Mpa)
		0	0.0014	0	0.000388504	0	0.00293	0	0.00339	0	0.01936	0	0.04731	0	0.02182
		0.308	0.00199	0.31794	0.00095831	0.2534	0.00594	0.41464	0.00614	0.6191	0.04395	0.49641	0.12117	0.54414	0.0247
		1.03624	0.00234	1.10844	0.00194	1.41711	0.0077	1.63712	0.01576	1.71038	0.10429	1.38029	0.35178	1.50106	0.28279
		1.78274	0.00316	1.90719	0.003	2.76543	0.01214	2.66279	0.02623	2.80853	0.18656	2.27291	0.64894	2.46743	1.24092
		2.5231	0.00363	2.82552	0.00452	3.92891	0.0166	3.70502	0.04085	3.90196	0.27436	3.16745	0.93398	3.43209	2.14761
		3.40301	0.00386	3.61976	0.00588	5.08149	0.02172	4.92709	0.05904	4.99539	0.36498	4.20433	1.23745	4.5542	2.95179
		4.14425	0.00465	4.41711	0.00681	6.24134	0.02668	6.13117	0.08025	6.09118	0.45063	5.09677	1.46315	5.67139	3.53411
		5.00825	0.00503	5.20698	0.00783	7.40233	0.03213	7.34874	0.10224	7.37004	0.54626	5.99114	1.66731	6.65194	3.9692
		5.87006	0.00518	6.13185	0.00933	8.56422	0.03755	8.39547	0.12149	8.46002	0.62428	6.88534	1.84741	7.76176	4.39455
		6.61597	0.00586	7.05501	0.01056	9.91572	0.04453	9.42993	0.14119	9.55926	0.6962	7.77254	2.01017	8.72851	4.69504
		7.36027	0.00618	7.84971	0.01215	11.0783	0.05057	10.4722	0.16077	10.6576	0.76566	8.66446	2.15679	9.69147	4.97317
		8.10779	0.00676	8.64333	0.0129	12.4114	0.05769	11.6954	0.18296	11.7586	0.83061	9.71568	2.31635	10.6597	5.21726
		8.84684	0.00687	9.43943	0.01413	13.5712	0.06418	12.7336	0.20142	12.8473	0.89316	10.5978	2.43722	11.6151	5.44242
		9.5907	0.00729	10.2335	0.01512	14.727	0.07054	13.7756	0.22029	14.1433	0.96206	11.4902	2.55007	12.5798	5.647
		10.471	0.00782	11.1626	0.01692	15.8907	0.07733	14.8193	0.23795	15.243	1.01974	12.3804	2.66332	13.7049	5.88314
		11.2132	0.00802	11.9581	0.01806	17.0424	0.08377	15.8638	0.25641	16.3306	1.07332	13.2734	2.76474	14.6617	6.06343
		11.9573	0.0086	12.7524	0.0193	18.202	0.09057	16.9042	0.27298	17.4288	1.1271	14.3094	2.87449	15.6267	6.23563
		12.7012	0.00864	13.5408	0.02088	19.5558	0.09833	18.1103	0.29326	18.5261	1.1791	15.2032	2.96369	16.5897	6.39438
		13.4442	0.0089	14.3358	0.02217	20.7104	0.10487	19.157	0.31016	19.626	1.22966	16.0927	3.05349	17.5553	6.55519
		14.1866	0.00917	15.1286	0.02334	21.8662	0.11159	20.1992	0.32586	20.8932	1.28539	17.1417	3.15421	18.6902	6.71587
		15.049	0.00981	16.0521	0.0253	23.2292	0.1193	21.2368	0.34198	21.9903	1.33011	18.0332	3.23369	19.6525	6.81795
		15.7949	0.01004	16.8466	0.02682	24.3893	0.12568	22.2796	0.3569	23.0897	1.37657	18.9245	3.31236	20.6184	6.92909
		16.662	0.01062	17.6393	0.02824	25.5353	0.13199	23.3208	0.37242	24.1834	1.42037	19.8173	3.38833	21.5801	6.98013
		17.4064	0.01072	18.4334	0.02983	26.6974	0.13832	24.5316	0.39021	25.2785	1.46365	20.7053	3.465	22.695	7.20008
		18.1526	0.0113	19.2248	0.0313	27.8573	0.1445	25.5775	0.40417	26.5619	1.51226	21.7401	3.54859	23.8196	7.42894
		19.0236	0.01165	20.0197	0.03298	29.0199	0.15084	26.6198	0.41858	27.6603	1.55109	22.6341	3.62075	24.7784	7.56245
		19.7687	0.01203	20.9464	0.03526	30.355	0.15784	27.6655	0.43185	28.7518	1.59238	23.5224	3.68519	25.7425	7.63737
		20.5106	0.01233	21.7396	0.0367	31.5139	0.16373	28.7004	0.44488	29.8506	1.63013	24.5603	3.76286	26.8778	7.74521
		21.2581	0.01276	22.5326	0.03895	32.6749	0.16957	29.7438	0.45811	30.9425	1.66824	25.4554	3.83182	27.8363	7.79763
		21.9962	0.01314	23.3263	0.04075	33.8255	0.175	30.9667	0.47323	32.0422	1.70441	26.3422	3.89135	28.8013	7.87158
		22.7412	0.01332	24.1319	0.04288	34.9837	0.18101	32.0042	0.48481	33.327	1.74692	27.3926	3.9597	29.7654	8.11911
		23.6094	0.01399	24.9218	0.04465	36.1422	0.1869	33.0489	0.49739	34.4224	1.78452	28.2854	4.02104	30.7327	8.28705
		24.3499	0.01403	25.7178	0.04693	37.5039	0.19321	34.2577	0.51172	35.5266	1.81818	29.1732	4.07496	31.8465	8.42385
		25.0929	0.01458	26.6398	0.04966	38.6617	0.19866	35.2993	0.52344	36.6161	1.85112	30.0655	4.1405	32.969	8.55461
		25.8381	0.01479	27.4334	0.05146	39.8202	0.20429	36.3407	0.53517	37.8894	1.89082	30.9562	4.20565	33.934	8.65999
		26.5834	0.01505	28.3532	0.05435	40.9798	0.20979	37.5599	0.54818	39.1655	1.92698	31.8487	4.26307	34.894	8.76866
		27.328	0.01528	29.1458	0.05671	42.3177	0.21582	38.6028	0.55905	40.4559	1.96453	32.7418	4.3185	35.8585	8.8846
		28.2033	0.01581	29.944	0.05903	43.4796	0.22096	39.6499	0.56933	41.5524	1.99552	33.7701	4.39166	36.8212	8.99958
		28.9492	0.01625	30.8665	0.06203	44.825	0.22703	40.6919	0.57948	42.6477	2.02631	34.6634	4.44809	37.7871	9.10263
		29.6948	0.01654	31.6587	0.06443	45.9769	0.2318	41.7341	0.5914	43.7425	2.0552	35.6975	4.51113	38.7459	9.20224
		30.4328	0.01736	32.4545	0.06668	47.1356	0.23678	42.9395	0.60265	44.8391	2.08383	36.59	4.57036	39.8833	9.34055
		31.1777	0.01783	33.2469	0.06905	48.2954	0.2419	43.9854	0.61227	45.9386	2.11093	37.4856	4.61606	40.8491	9.44318
		31.9213	0.01786	34.0506	0.0716	49.4585	0.24675	45.196	0.62413	47.2034	2.14259	38.5298	4.68291	41.9638	9.55473
		32.7834	0.01848	34.8449	0.07401	50.6065	0.25187	46.2317	0.6327	48.4864	2.17716	39.4208	4.73382	42.926	9.66203
		33.5284	0.01897	35.7663	0.07647	51.9721	0.25693	47.2737	0.64225	49.585	2.20313	40.3133	4.79095	44.0495	9.77468
		34.273	0.01935	36.688	0.0791	53.1358	0.26185	48.319	0.65174	50.8703	2.23305	41.2101	4.84316	45.1812	9.89954
		35.1363	0.01982	37.4838	0.08141	54.2838	0.26621	49.5325	0.6621	51.9665	2.258	42.0961	4.87904	46.1453	10.0049
		35.8806	0.02046	38.2784	0.08349	55.629	0.27151	50.7552	0.67199	53.0651	2.2831	42.9882	4.93026	47.1081	10.1056
		36.6255	0.02064	39.0655	0.08589	56.787	0.27608	51.7978	0.6818	54.3325	2.30999	44.0215	4.96684	48.0724	10.1996
		37.3717	0.02126	39.8602	0.08781	57.9384	0.28005	52.8376	0.68992	55.432	2.3376	44.9109	5.01986	49.0348	10.304
		38.2475	0.02187	40.6538	0.08987	59.0981	0.28448	53.8737	0.69777	56.5308	2.36162	45.8028	5.0393	49.9968	10.4038
		38.9892	0.02213	41.4507	0.09162	60.2554	0.28869	54.9175	0.70647	57.6292	2.38457	46.8412	5.0825	51.1115	10.5134
		39.7338	0.02269	42.3852	0.09393	61.4143	0.29222	55.9608	0.71427	58.9158	2.4088	47.734	5.10484	52.0794	10.6217
		40.5953	0.02348	43.1791	0.09579	62.5733	0.29635	57.1686	0.72384	60.0157	2.42858	48.6214	5.16017	53.0443	10.7166
		41.3399	0.02357	44.0973	0.09798	63.9173	0.30063	58.2126	0.73148	61.281	2.45455	49.5149	5.21419	54.0097	10.8158
		42.2084	0.02413	44.8914	0.09981	65.2831	0.30582	59.2546	0.73933	62.3783	2.47913	50.5668	5.32914	54.967	10.8988
		42.9489	0.0251	45.6848	0.10143	66.438	0.30987	60.3012	0.74734	63.4768	2.49942	51.4528	5.38076	56.0898	11.0137
		43.695	0.02533	46.4809	0.10311	67.5987	0.31402	61.3352	0.75472	64.5785	2.51883	52.3461	5.42846	57.2197	11.1329
		44.4407	0.026	47.2714	0.10477	68.757	0.31752	62.3783	0.76141	65.6635	2.53897	53.2398	5.47757	58.1802	11.2246
		45.1884	0.02653	48.0658	0.10671	69.92	0.32155	63.4207	0.76998	66.7629	2.55802	54.2695	5.52217	59.1432	11.3132
		45.9266	0.02723	48.9905	0.10876	71.0694	0.32539	64.644	0.7779	68.0422	2.5842	55.3086	5.57339	60.1082	11.411
		46.6729	0.02767	49.7834	0.11016	72.4064	0.32956	65.6893	0.78544	69.1344	2.60289	56.2018	5.60616	61.0674	11.4883
		47.549	0.02832	50.7152	0.11217	73.5683	0.3332	66.7297	0.79237	70.2357	2.62425	57.0933	5.59564	62.1914	11.5927
		48.2916	0.02867	51.5112	0.11394	74.7227	0.33631	67.9368	0.79969	71.3318	2.64044	57.9823	5.64485	63.1555	11.6953
		49.0359	0.0299	52.4283	0.11581	76.0714	0.34057	68.9778	0.80657	72.6188	2.66503	58.8732	5.68453	64.1185	11.7817
		49.899	0.03057	53.2214	0.11746	77.2308	0.34417	70.0211	0.81365	73.7154	2.68393	59.7667	5.76391	65.2542	11.8795
		50.642	0.03098	54.1483	0.11917	78.3857	0.34732	71.066	0.82031	74.9865	2.70688	60.6567	5.82565	66.3714	11.9914
		51.386	0.03201	54.9397	0.12063	79.5451	0.35126	72.1068	0.82661	76.2624	2.72788	61.704	5.89841	67.4914	12.0754
		52.1281	0.03247	55.734	0.12208	80.9059	0.35505	73.1461	0.83263	77.3614	2.74141	62.5945	5.94541	68.4546	12.1646
		52.8745	0.03344	56.5304	0.12391	82.0646	0.35858	74.36	0.83977	78.4572	2.75923	63.487	5.98801	69.4206	12.2691
		53.6205	0.03368	57.4629	0.12535	83.2197	0.36164	75.5856	0.84683	79.556	2.77778	64.3759	6.03361	70.3816	12.3474
		54.4835	0.03476	58.2557	0.12712	84.5623	0.36533	76.7905	0.85476	80.8448	2.79699	65.2679	6.07711	71.5143	12.4508
		55.3633	0.0357	59.0486	0.12841	85.7237	0.36845	78.0076	0.86116	81.9427	2.8164	66.3091	6.12762	72.478	12.54
		56.1029	0.03657	59.9726	0.13012	86.8763	0.37153	79.0499	0.86693	83.208	2.82956	67.1916	6.1653	73.4406	12.6163
		56.8466	0.03742	60.763	0.13186	88.0353	0.37454	80.0925	0.87282	84.4916	2.84401	68.0839	6.2095	74.4042	12.7022
		57.5919	0.03818	61.5569	0.13297	89.1931	0.37693	81.1362	0.87917	85.5883	2.8561	68.9802	6.2541	75.3675	12.7933
		58.339	0.03915	62.349	0.13462	90.3559	0.3802	82.179	0.88408	86.8721	2.88386	69.8726	6.298	76.3354	12.87
		59.1987	0.0402	63.1429	0.13567	91.5071	0.38318	83.3994	0.89043	87.9702	2.90276	70.7575	6.33247	77.4429	12.954
		59.9431	0.04108	63.9348	0.13732	92.8554	0.38651	84.4439	0.89291	89.0707	2.92182	71.6496	6.36454	78.4127	13.0447
		60.6899	0.04214	64.7293	0.13856	94.0157	0.3905	85.6447	0.89815	90.1717	2.93801	72.7031	6.42488	79.3742	13.1262
		61.4295	0.04287	65.6606	0.14027	95.1683	0.39354	86.6894	0.90372	91.2593	2.94994	73.59	6.46346	80.4957	13.2096
		62.1756	0.04422	66.4488	0.14149	96.3277	0.39634	87.7316	0.90883	92.3594	2.96685	74.4724	6.50005	81.4592	13.2907
		62.9194	0.04501	67.2449	0.14287	97.4851	0.39868	88.9441	0.91636	93.4544	2.98201	75.5181	6.55336	82.4237	13.3689
		63.7837	0.04609	68.04	0.14417	98.6467	0.40182	89.9859	0.92258	94.7244	2.99799	76.4089	6.58193	83.5577	13.459
		64.5266	0.04741	68.836	0.14558	99.8038	0.40426	91.0277	0.92781	95.8223	3.01244	77.4427	6.63735	84.5215	13.5378
		65.2716	0.04806	69.6252	0.14698	101.16	0.4074	92.2516	0.93376	97.1005	3.03006	78.3335	6.67704	85.482	13.616
		66.1499	0.04952	70.419	0.14801	102.321	0.41028	93.4582	0.93979	98.1957	3.04235	79.2269	6.71713	86.4484	13.6933
		66.8932	0.05064	71.3551	0.14972	103.48	0.41407	94.5008	0.94431	99.2913	3.05623	80.1144	6.75682	87.4073	13.7549
		67.636	0.05131	72.1436	0.15077	104.816	0.41783	95.5424	0.94941	100.584	3.07211	81.0107	6.79691	88.3711	13.8034
		68.5008	0.05239	73.0645	0.15221	105.976	0.42092	96.581	0.95491	101.682	3.086	81.8997	6.82617	89.489	13.9094
		69.2401	0.05359	73.9917	0.15371	107.137	0.42393	97.7996	0.96041	102.774	3.09896	82.7947	6.87177	90.4516	13.9723
		69.9859	0.05435	74.7838	0.15533	108.494	0.42696	98.8443	0.96533	103.871	3.10966	83.84	6.91747	91.5796	14.051
		70.7305	0.05529	75.5786	0.15617	109.653	0.42985	100.062	0.97101	104.969	3.12441	84.7328	6.95085	92.542	14.1172
		71.4784	0.0562	76.5141	0.15764	110.815	0.43296	101.103	0.97521	106.238	3.13937	85.7644	6.99234	93.5076	14.1583
		72.2173	0.05684	77.3035	0.15902	111.951	0.4354	102.151	0.97926	107.336	3.15167	86.6525	7.02612	94.6342	14.2555
		73.0841	0.05769	78.0985	0.16016	113.109	0.43804	103.353	0.98399	108.617	3.16898	87.6937	7.06731	95.5966	14.3243
		73.9633	0.05822	78.8918	0.16145	114.471	0.44075	104.395	0.98825	109.707	3.17928	88.7406	7.10589	96.562	14.3834
		74.7066	0.05959	79.6858	0.16239	115.811	0.44399	105.44	0.99256	110.805	3.19034	89.633	7.14668	97.5222	14.4402
		75.5678	0.06042	80.4753	0.16359	116.97	0.44676	106.479	0.99616	111.901	3.20258	90.5267	7.18256	98.4876	14.5036
		76.3138	0.06091	81.3966	0.16499	118.323	0.45009	107.707	1.00224	113.001	3.21365	91.4197	7.21985	99.4527	14.5466
		77.053	0.06197	82.1927	0.1664	119.475	0.45269	108.75	1.00762	114.095	3.22502	92.307	7.25262	100.419	14.6271
		77.9242	0.06252	82.9841	0.16721	120.633	0.45497	109.79	1.0122	115.383	3.23696	93.1988	7.28569	101.532	14.6939
		78.6702	0.06316	83.912	0.16853	121.79	0.45803	110.998	1.01619	116.483	3.2512	94.2327	7.32749	102.495	14.754
		79.4083	0.06378	84.7084	0.16967	122.965	0.46047	112.038	1.02085	117.58	3.26226	95.2689	7.36407	103.458	14.8074
		80.2875	0.06439	85.5022	0.17064	124.305	0.46343	113.083	1.02542	118.675	3.27312	96.1606	7.39754	104.42	14.8594
		81.0344	0.06513	86.2942	0.17199	125.461	0.4661	114.118	1.02994	119.772	3.28096	97.0569	7.42991	105.384	14.9157
		81.7742	0.06574	87.2242	0.17337	126.806	0.46888	115.163	1.03386	121.048	3.29556	97.9422	7.46198	106.348	14.9886
		82.5192	0.06651	88.0189	0.17439	127.967	0.47113	116.206	1.03747	122.135	3.30534	98.8336	7.49506	107.485	15.0483
		83.2632	0.06691	88.9376	0.17547	129.123	0.47306	117.25	1.04173	123.233	3.31354	99.7238	7.52813	108.447	15.0898
		84.0088	0.06741	89.8651	0.17682	130.281	0.4756	118.455	1.04623	124.521	3.32798	100.774	7.5609	109.41	15.1561
		84.8671	0.06832	90.6545	0.17781	131.437	0.47794	119.499	1.05009	125.609	3.33813	101.666	7.58987	110.376	15.2177
		85.6103	0.06867	91.4487	0.1791	132.8	0.48094	120.543	1.05482	126.709	3.34632	102.557	7.62154	111.488	15.2648
		86.3563	0.06917	92.38	0.18027	133.96	0.48312	121.58	1.05796	127.994	3.36056	103.45	7.65361	112.612	15.3344
		87.2228	0.06996	93.175	0.18126	135.297	0.48627	122.623	1.06117	129.266	3.36784	104.477	7.68698	113.745	15.386
		87.9674	0.07032	93.9663	0.18243	136.645	0.48878	123.667	1.06561	130.362	3.37762	105.37	7.71625	114.708	15.4317
		88.7135	0.07099	94.7604	0.18333	137.809	0.49115	124.711	1.06994	131.461	3.39135	106.263	7.74451	115.669	15.4847
		89.4585	0.07119	95.6871	0.18456	138.959	0.4933	125.937	1.07341	132.734	3.40098	107.157	7.77688	116.634	15.5376
		90.3291	0.07181	96.6077	0.18588	140.308	0.49597	126.978	1.077	133.831	3.4081	108.043	7.80274	117.597	15.5944
		91.0743	0.07242	97.541	0.1872	141.481	0.49815	128.021	1.08087	134.928	3.41947	109.086	7.83822	118.563	15.6345
		91.9344	0.073	98.3306	0.18819	142.635	0.50031	129.22	1.08446	136.025	3.42803	109.981	7.86438	119.525	15.6836
		92.6798	0.07371	99.1255	0.18924	143.976	0.50314	130.265	1.08813	137.308	3.43745	111.023	7.89324	120.645	15.7447
		93.4228	0.07391	99.9223	0.19029	145.325	0.50552	131.31	1.09134	138.406	3.44974	112.059	7.92461	121.605	15.7867
		94.17	0.07473	100.72	0.19149	146.482	0.50765	132.353	1.09488	139.507	3.45456	113.093	7.95318	122.727	15.8453
		95.0452	0.0753	101.507	0.1924	147.64	0.50983	133.389	1.09802	140.778	3.46311	113.998	7.98354	123.699	15.8982
		95.7882	0.07558	102.302	0.19338	149.002	0.51225	134.433	1.10109	141.874	3.47203	114.878	8.0082	124.652	15.9288
		96.5246	0.07632	103.224	0.19476	150.154	0.51429	135.474	1.10516	142.975	3.48289	115.771	8.03616	125.616	15.9683
		97.267	0.07649	104.014	0.19567	151.315	0.51663	136.689	1.10823	144.065	3.49037	116.659	8.05701	126.756	16.0375
		98.142	0.07728	104.811	0.19683	152.479	0.51871	137.732	1.11098	145.358	3.498	117.706	8.08457	127.714	16.0833
		98.8854	0.07781	105.603	0.19785	153.815	0.52099	138.772	1.11452	146.458	3.50548	118.598	8.11273	128.676	16.1309
		99.7468	0.07834	106.398	0.19884	155.164	0.52372	139.818	1.11727	147.552	3.51244	119.485	8.13057	129.793	16.1839
		100.492	0.07866	107.191	0.19945	156.523	0.52613	140.855	1.11994	148.822	3.52151	120.378	8.15452	130.755	16.2268
		101.237	0.07919	107.983	0.20077	157.682	0.52797	141.897	1.12277	149.923	3.53094	121.267	8.17968	131.878	16.2711
		101.983	0.0796	108.92	0.20203	158.839	0.53015	143.124	1.12618	151.02	3.53826	122.163	8.20193	133.015	16.3361
		102.722	0.08001	109.716	0.20277	159.998	0.53223	144.164	1.12919	152.111	3.54323	123.197	8.22107	133.978	16.378
		103.6	0.08054	110.63	0.20386	161.156	0.53418	145.205	1.13232	153.209	3.54861	124.085	8.24963	134.938	16.4219
		104.347	0.08103	111.427	0.20509	162.495	0.53638	146.246	1.13495	154.304	3.55819	124.979	8.27369	135.901	16.4705
		105.089	0.08127	112.223	0.20592	163.655	0.53836	147.29	1.13795	155.578	3.56551	125.868	8.29534	136.867	16.5083
		105.833	0.08211	113.011	0.20695	164.997	0.54063	148.494	1.1417	156.869	3.57443	126.76	8.31548	137.826	16.5425
		106.576	0.08247	113.806	0.20794	166.158	0.54274	149.715	1.14456	157.968	3.58062	127.651	8.33743	138.791	16.5955
		107.323	0.08308	114.599	0.20884	167.316	0.54461	150.759	1.14725	159.059	3.586	128.544	8.36459	139.911	16.6346
		108.183	0.08355	115.396	0.20965	168.48	0.54653	151.794	1.15072	160.159	3.59312	129.594	8.38594	140.869	16.6623
		108.925	0.08402	116.186	0.21049	169.629	0.54821	152.837	1.15315	161.256	3.59953	130.474	8.39987	141.835	16.699
		109.671	0.08443	117.11	0.21178	170.992	0.55035	153.89	1.15563	162.354	3.60701	131.378	8.42041	142.799	16.7315
		110.413	0.08469	117.906	0.2128	172.152	0.55248	154.932	1.1574	163.451	3.61233	132.256	8.43745	143.92	16.7681
		111.28	0.08519	118.699	0.21352	173.306	0.55392	155.969	1.16015	164.72	3.61858	133.159	8.45589	145.055	16.8091
		112.025	0.0858	119.491	0.21451	174.466	0.55584	157.178	1.16428	165.819	3.62514	134.19	8.47784	146.021	16.8359
		112.898	0.08659	120.285	0.21547	175.625	0.55793	158.224	1.16623	166.912	3.63246	135.085	8.49077	146.981	16.8698
		113.644	0.08677	121.081	0.2167	176.786	0.55971	159.261	1.16806	168.186	3.64046	136.12	8.51021	147.945	16.8889
		114.387	0.08724	122.016	0.21775	178.118	0.56155	160.475	1.17168	169.287	3.64578	137.011	8.52485	148.908	16.928
		115.137	0.08765	122.933	0.21877	179.275	0.56366	161.519	1.1739	170.385	3.64952	138.048	8.53777	149.871	16.9594
		115.876	0.088	123.728	0.21931	180.439	0.56558	162.559	1.17612	171.672	3.65454	139.096	8.56012	150.988	16.9809
		116.74	0.08862	124.652	0.22051	181.781	0.56734	163.77	1.17913	172.773	3.65951	139.987	8.57606	151.953	16.9971
		117.606	0.08909	125.448	0.22162	182.94	0.5695	164.826	1.18168	173.871	3.66735	140.876	8.58939	152.914	17.0233
		118.48	0.08961	126.245	0.22237	184.1	0.57129	165.866	1.18371	174.959	3.67022	141.765	8.60011	153.881	17.0453
		119.225	0.09017	127.033	0.22336	185.262	0.57308	166.906	1.1864	176.057	3.67519	142.656	8.61475	155.003	17.0615
		119.969	0.0904	127.966	0.22424	186.62	0.57477	168.116	1.18868	177.153	3.68354	143.549	8.63148	155.965	17.0786
		120.713	0.09105	128.767	0.22546	187.779	0.57643	169.323	1.19117	178.422	3.68712	144.442	8.64682	157.096	17.0935
		121.458	0.09117	129.553	0.22615	188.942	0.57855	170.553	1.19418	179.522	3.69281	145.477	8.66045	158.062	17.0944
		122.203	0.09181	130.471	0.22708	190.274	0.58021	171.598	1.19608	180.799	3.701	146.369	8.67257	159.023	17.0882
		123.062	0.09231	131.267	0.22814	191.625	0.58229	172.638	1.19804	181.894	3.70403	147.263	8.68791	159.988	17.0715
		123.929	0.09269	132.058	0.22892	192.781	0.58388	173.68	1.19968	182.994	3.70689	148.149	8.69973	160.951	17.0048
		124.675	0.09295	132.853	0.23005	193.938	0.58546	174.72	1.20087	184.089	3.71309	149.046	8.71196	161.912	16.7596
		125.416	0.0933	133.647	0.23068	195.305	0.58756	175.765	1.20407	185.379	3.71883	149.933	8.72449	163.035	15.5195
		126.161	0.09421	134.443	0.23164	196.463	0.58922	176.964	1.20571	186.471	3.72344	150.98	8.73361	163.997	11.0848
		126.905	0.0945	135.237	0.23252	197.613	0.59109	178.006	1.20716	187.571	3.72718	151.872	8.74163	--	--
		127.651	0.09518	136.162	0.23345	198.772	0.59241	179.05	1.20978	188.672	3.73286	152.767	8.75656	--	--
		128.394	0.09526	137.096	0.2345	200.12	0.59449	180.265	1.21147	189.771	3.7366	153.658	8.76558	--	--
		129.271	0.09574	138.013	0.23536	201.461	0.59633	181.31	1.21324	191.036	3.7407	154.689	8.77119	--	--
		130.016	0.09629	138.807	0.23624	202.825	0.59841	182.35	1.21559	192.135	3.74501	155.58	8.78091	--	--
		130.875	0.09681	139.604	0.23696	203.98	0.59955	183.396	1.21665	193.236	3.75013	156.618	8.78963	--	--
		131.618	0.09708	140.526	0.23828	205.138	0.6015	184.616	1.21914	194.324	3.75177	157.51	8.79835	--	--
		132.362	0.09761	141.318	0.23885	206.294	0.60282	185.657	1.22136	195.604	3.75494	158.402	8.80988	--	--
		133.107	0.09778	142.114	0.23978	207.455	0.60451	186.702	1.22266	196.703	3.7617	159.295	8.81339	--	--
		133.849	0.09861	142.907	0.2405	208.793	0.60588	187.906	1.22535	197.796	3.76672	160.187	8.80397	--	--
		134.595	0.09878	143.84	0.24161	210.144	0.60767	189.122	1.22765	199.084	3.77011	161.076	8.6862	--	--
		135.34	0.09931	144.635	0.24251	211.304	0.6091	190.161	1.22915	200.181	3.77492	161.967	8.5486	--	--
		136.207	0.09975	145.431	0.24329	212.455	0.61081	191.385	1.23072	201.276	3.77881	163.017	8.34996	--	--
		136.951	0.10012	146.347	0.24419	213.615	0.61224	192.426	1.23262	202.373	3.78204	163.902	8.08557	--	--
		137.695	0.10054	147.141	0.24506	214.772	0.6138	193.469	1.23386	203.645	3.78824	164.938	7.59989	--	--
		138.444	0.10092	147.937	0.24591	215.933	0.61512	194.509	1.23635	204.744	3.79003	165.831	6.68616	--	--
		139.181	0.1013	148.725	0.24686	217.287	0.61637	195.554	1.23753	205.836	3.79413	--	--	--	--
		139.927	0.10185	149.52	0.24752	218.444	0.61834	196.765	1.23897	206.934	3.797	--	--	--	--
		140.806	0.10235	150.314	0.24851	219.605	0.61984	197.974	1.24113	208.031	3.80002	--	--	--	--
		141.546	0.10256	151.24	0.2492	220.759	0.62096	199.202	1.24309	209.131	3.80427	--	--	--	--
		142.291	0.10332	152.036	0.25004	221.917	0.62231	200.237	1.24394	210.406	3.80622	--	--	--	--
		143.034	0.10352	152.965	0.25112	223.263	0.6241	201.281	1.2459	211.699	3.81032	--	--	--	--
		143.897	0.10391	153.887	0.25205	224.42	0.62555	202.323	1.24761	212.79	3.81267	--	--	--	--
		144.763	0.10443	154.679	0.25256	225.77	0.62729	203.369	1.24833	213.886	3.81534	--	--	--	--
		145.508	0.10475	155.475	0.25355	227.127	0.62885	204.408	1.24925	214.985	3.81677	--	--	--	--
		146.381	0.10542	156.397	0.25461	228.277	0.6302	205.615	1.25108	216.085	3.82261	--	--	--	--
		147.127	0.10581	157.192	0.25514	229.437	0.63155	206.832	1.25187	217.176	3.82297	--	--	--	--
		147.871	0.10622	157.985	0.2561	230.79	0.63332	207.867	1.25415	218.273	3.82492	--	--	--	--
		148.618	0.10627	158.781	0.25677	231.94	0.6345	208.912	1.25507	219.546	3.82937	--	--	--	--
		149.478	0.10727	159.708	0.25779	233.096	0.6355	209.956	1.25541	220.642	3.83009	--	--	--	--
		150.345	0.10766	160.501	0.25848	234.254	0.63692	211.002	1.25657	221.919	3.8324	--	--	--	--
		151.088	0.10798	161.424	0.25925	235.619	0.63866	212.219	1.25776	223.015	3.83793	--	--	--	--
		151.963	0.10844	162.218	0.26025	236.776	0.64014	213.261	1.25816	224.13	3.83864	--	--	--	--
		152.707	0.10891	163.011	0.261	237.934	0.64095	214.306	1.25737	225.219	3.839	--	--	--	--
		153.452	0.10889	163.806	0.26175	239.278	0.64271	215.34	1.25737	226.492	3.84223	--	--	--	--
		154.193	0.10973	164.74	0.26277	240.433	0.64414	216.381	1.25964	227.766	3.84505	--	--	--	--
		154.941	0.10991	165.533	0.26325	241.59	0.64505	217.595	1.26207	228.863	3.84756	--	--	--	--
		155.805	0.1104	166.33	0.26421	242.748	0.64663	218.818	1.26403	229.959	3.84971	--	--	--	--
		156.669	0.11099	167.244	0.26511	243.904	0.64764	220.026	1.26588	231.058	3.85109	--	--	--	--
		157.546	0.11161	168.038	0.26574	245.059	0.64922	221.234	1.26797	232.152	3.85145	--	--	--	--
		158.285	0.11187	168.835	0.26655	246.408	0.65073	222.277	1.26993	233.445	3.85555
		159.032	0.11243	169.756	0.26721	247.57	0.65182	223.321	1.27098	234.72	3.85698
		159.776	0.11284	170.55	0.26754	248.722	0.6528	224.368	1.27254	235.812	3.86057
		160.522	0.11296	171.344	0.26868	249.881	0.65407	225.404	1.27326	236.911	3.86216
		161.263	0.11328	172.142	0.2697	251.04	0.65548	226.447	1.27484	238.187	3.86395
		162.126	0.11398	172.933	0.27033	252.202	0.65688	227.676	1.2772	239.277	3.86625
		162.871	0.11433	173.728	0.27096	253.555	0.65794	228.878	1.27838	240.375	3.86677
		163.616	0.11453	174.52	0.27175	254.713	0.65867	229.921	1.27915	241.472	3.86999
		164.357	0.11544	175.451	0.27255	255.874	0.65997	230.967	1.28087	242.762	3.87086
		165.101	0.11548	176.249	0.27352	257.027	0.66121	232.177	1.28204	243.861	3.87266
		165.974	0.11609	177.169	0.27441	258.186	0.66233	233.218	1.28283	245.129	3.87496
		166.712	0.11673	178.092	0.27537	259.343	0.6636	234.26	1.28465	246.409	3.87532
		167.587	0.11697	178.887	0.27573	260.685	0.66513	235.304	1.28499	247.505	3.8764
		168.334	0.1174	179.68	0.27669	262.033	0.66594	236.529	1.28656	248.604	3.87891
		169.193	0.1179	180.612	0.2775	263.191	0.66796	237.57	1.28814	249.886	3.88014
		170.064	0.11834	181.406	0.27819	264.35	0.66879	238.775	1.28904	250.987	3.88208
		170.808	0.1184	182.199	0.27891	265.504	0.66996	239.989	1.29042	252.085	3.88301
		171.679	0.11919	183.118	0.2797	266.663	0.67095	241.032	1.29206	253.185	3.88352
		172.424	0.11966	184.044	0.28056	267.822	0.67201	242.072	1.29192	254.274	3.88423
		173.17	0.1199	184.839	0.28143	269.177	0.6732	243.114	1.29337	255.544	3.88511
		173.908	0.12048	185.63	0.28192	270.522	0.67429	244.34	1.29507	256.838	3.88567
		174.653	0.1208	186.566	0.28267	271.686	0.67569	245.381	1.29552	257.934	3.88654
		175.396	0.1213	187.361	0.28371	272.838	0.67666	246.42	1.29631	259.03	3.88511
		176.144	0.12168	188.155	0.28413	274.187	0.67811	247.629	1.29776	260.129	3.8892
		177.007	0.12224	188.944	0.28497	275.346	0.67914	248.674	1.2988	261.219	3.88813
		177.752	0.1225	189.866	0.28578	276.503	0.68034	249.71	1.29991	262.316	3.88941
		178.497	0.12282	190.788	0.28669	277.863	0.68158	250.753	1.30102	263.588	3.88762
		179.237	0.12326	191.726	0.28738	279.207	0.68265	251.798	1.30239	264.684	3.88992
		179.982	0.12367	192.522	0.28828	280.359	0.68364	252.844	1.30358	265.964	3.89258
		180.725	0.12405	193.312	0.28879	281.71	0.68503	253.879	1.30403	267.06	3.89494
		181.603	0.12437	194.105	0.28966	282.871	0.686	255.093	1.30377	268.16	3.89525
		182.465	0.12494	194.899	0.2902	284.024	0.6868	256.139	1.30626	269.251	3.89494
		183.209	0.12549	195.693	0.2908	285.185	0.68786	257.174	1.30633	270.534	3.89422
		184.073	0.12605	196.611	0.29179	286.342	0.68901	258.218	1.30757	271.632	3.89048
		184.818	0.12625	197.405	0.29251	287.702	0.6901	259.259	1.30816	272.723	3.89366
		185.566	0.12681	198.202	0.29308	288.856	0.69116	260.304	1.30953	274.003	3.89561
		186.312	0.12695	198.996	0.29365	290.201	0.69228	261.343	1.31045	275.101	3.89581
		187.181	0.12745	199.917	0.29455	291.548	0.69347	262.568	1.31162	276.197	3.89581
		187.926	0.12806	200.713	0.29551	292.708	0.69443	263.614	1.31236	277.307	3.89704
		188.675	0.12848	201.51	0.29575	294.07	0.6956	264.817	1.314	278.58	3.89704
		189.533	0.1288	202.437	0.29662	295.219	0.69648	266.031	1.31418	279.676	3.89632
		190.276	0.12912	203.359	0.29743	296.378	0.69716	267.077	1.31537	280.947	3.89668
		191.145	0.12929	204.15	0.29806	297.538	0.69778	268.112	1.31661	282.046	3.89668
		192.021	0.12997	205.077	0.2989	298.701	0.69936	269.339	1.31759	283.145	3.89597
		192.766	0.13046	205.874	0.29959	300.037	0.70006	270.384	1.31863	284.25	3.89617
		193.511	0.13082	206.667	0.30007	301.196	0.70087	271.419	1.31981	285.521	3.89632
		194.251	0.13141	207.46	0.30097	302.545	0.7024	272.462	1.32053	286.623	3.89812
		194.996	0.13149	208.393	0.3016	303.701	0.70297	273.673	1.32119	287.71	3.89796
		195.741	0.13193	209.186	0.30202	304.858	0.70383	274.713	1.32204	288.988	3.89796
		196.598	0.13252	209.975	0.30298	306.018	0.70572	275.941	1.32322	290.088	3.89848
		197.47	0.13266	210.9	0.30365	307.176	0.70642	276.985	1.32362	291.182	3.89704
		198.217	0.13337	211.697	0.3044	308.333	0.70748	278.028	1.3246	292.471	3.89653
		198.957	0.13349	212.485	0.30497	309.491	0.70831	279.065	1.32584	293.565	3.89955
		199.702	0.13431	213.28	0.30542	310.852	0.70863	280.108	1.32629	294.66	3.89812
		200.447	0.13442	214.073	0.30617	312.005	0.71021	281.148	1.32727	295.935	3.89597
		201.192	0.13483	214.869	0.30662	313.348	0.71187	282.351	1.3278	297.032	3.89883
		202.063	0.13544	215.66	0.30719	314.509	0.71276	283.394	1.32833	298.131	3.89725
		202.809	0.13574	216.584	0.30806	315.659	0.71358	284.434	1.32917	299.219	3.89725
		203.551	0.13606	217.38	0.30865	316.818	0.71441	285.646	1.33029	300.513	3.89668
		204.412	0.13661	218.183	0.30908	317.976	0.71561	286.69	1.33094	301.613	3.89725
		205.157	0.13688	218.975	0.31016	319.14	0.71685	287.732	1.33206	302.699	3.89525
		205.903	0.13729	219.768	0.3106	320.292	0.71652	288.776	1.33258	303.976	3.89474
		206.649	0.13752	220.565	0.31166	321.641	0.71803	289.999	1.33409	305.075	3.89351
		207.39	0.13835	221.355	0.3119	323.003	0.71974	291.04	1.33481	306.169	3.89187
		208.136	0.13837	222.276	0.31247	324.157	0.7208	292.085	1.33552	307.461	3.89151
		209.006	0.13887	223.204	0.31339	325.502	0.72202	293.289	1.33618	308.557	3.89028
		209.875	0.13946	223.994	0.3142	326.663	0.72306	294.332	1.33723	309.65	3.88746
		210.739	0.13972	224.789	0.31451	328.01	0.72394	295.376	1.33761	310.744	3.88475
		211.484	0.13998	225.581	0.31532	329.17	0.72495	296.418	1.33782	312.02	3.8787
		212.227	0.14069	226.377	0.31585	330.328	0.72607	297.456	1.33906	313.292	3.86999
		212.971	0.14083	227.308	0.31667	331.477	0.72695	298.499	1.33887	314.575	3.85734
		213.717	0.14139	228.229	0.31742	332.839	0.72825	299.719	1.34076	315.676	3.84274
		214.581	0.14171	229.018	0.31799	334.001	0.72947	300.936	1.34089	316.764	3.82246
		215.452	0.14227	229.813	0.31856	335.153	0.7302	301.98	1.34162	317.866	3.80391
		216.316	0.14248	230.738	0.31931	336.495	0.73149	303.027	1.34337	319.145	3.77098
		217.061	0.143	231.53	0.31967	337.655	0.73261	304.061	1.34364	320.254	3.73609
		217.939	0.14318	232.325	0.32063	338.808	0.733	305.105	1.34377	321.349	3.68712
		218.682	0.14356	233.12	0.32099	339.967	0.73468	306.143	1.34456	322.619	3.59558
		219.427	0.14423	234.054	0.32162	341.333	0.73586	307.186	1.34554	--	--
		220.168	0.14455	234.845	0.3224	342.491	0.73624	308.396	1.34646	--	--
		221.034	0.14479	235.639	0.32285	343.645	0.73754	309.437	1.34724	--	--
		221.898	0.14538	236.562	0.32339	344.987	0.73873	310.481	1.3475	--	--
		222.643	0.14605	237.353	0.32411	346.33	0.74006	311.689	1.34869	--	--
		223.515	0.14629	238.148	0.32483	347.49	0.74107	312.732	1.34934	--	--
		224.261	0.14655	238.943	0.32546	348.859	0.74247	313.778	1.34998	--	--
		225.006	0.14699	239.74	0.32618	350.009	0.74301	314.836	1.35078	--	--
		225.754	0.1476	240.528	0.32654	351.17	0.74408	316.037	1.35202	--	--
		226.495	0.14798	241.454	0.3272	352.326	0.74519	317.079	1.35215	--	--
		227.238	0.14833	242.388	0.32777	353.487	0.74641	318.129	1.35386	--	--
		228.104	0.14871	243.305	0.32849	354.644	0.74732	319.33	1.35464	--	--
		228.844	0.14907	244.232	0.32927	355.984	0.74836	320.371	1.3549	--	--
		229.587	0.14953	245.167	0.33006	357.333	0.74943	321.417	1.35609	--	--
		230.457	0.14992	245.956	0.33069	358.485	0.75008	322.642	1.35686	--	--
		231.199	0.15009	246.753	0.33104	359.644	0.75124	323.853	1.35733	--	--
		231.943	0.15082	247.545	0.33161	360.803	0.7523	324.894	1.35786	--	--
		232.688	0.15097	248.338	0.33224	361.965	0.75355	325.93	1.35929	--	--
		233.563	0.15129	249.26	0.33293	363.11	0.75397	327.146	1.36014	--	--
		234.305	0.15208	250.183	0.3339	364.479	0.75524	328.191	1.36074	--	--
		235.169	0.15234	250.976	0.33429	365.641	0.75657	329.409	1.36145	--	--
		236.034	0.15272	251.772	0.33492	366.791	0.75734	330.451	1.36177	--	--
		236.782	0.15319	252.566	0.33515	368.13	0.75856	331.499	1.36289	--	--
		237.525	0.15331	253.357	0.33626	369.29	0.75968	332.531	1.36315	--	--
		238.397	0.15378	254.151	0.33663	370.443	0.76053	333.575	1.36341	--	--
		239.144	0.15442	255.09	0.3372	371.6	0.76167	334.615	1.3642	--	--
		239.888	0.15457	256.002	0.33795	372.76	0.7624	335.822	1.36479	--	--
		240.634	0.15496	256.797	0.33866	373.918	0.76326	336.867	1.36603	--	--
		241.49	0.15557	257.594	0.33929	375.076	0.76427	337.908	1.36656	--	--
		242.236	0.15574	258.518	0.33978	376.428	0.7657	339.126	1.36748	--	--
		243.109	0.15615	259.312	0.34037	377.588	0.76692	340.165	1.3682	--	--
		243.848	0.15659	260.107	0.34106	378.749	0.76785	341.206	1.36838	--	--
		244.594	0.157	260.899	0.34149	379.901	0.76868	342.25	1.36983	--	--
		245.34	0.15736	261.832	0.34194	381.059	0.76946	343.464	1.37087	--	--
		246.087	0.15768	262.627	0.34283	382.215	0.77073	344.507	1.3714	--	--
		246.825	0.15814	263.544	0.34358	383.574	0.77172	345.722	1.37251	--	--
		247.571	0.15864	264.339	0.34386	384.917	0.77276	346.761	1.37349	--	--
		248.446	0.1592	265.132	0.34443	386.08	0.77387	347.802	1.37415	--	--
		249.185	0.15937	265.928	0.345	387.229	0.7746	348.844	1.37481	--	--
		250.049	0.15978	266.718	0.34557	388.579	0.77566	349.889	1.37624	--	--
		250.921	0.16004	267.513	0.34604	389.741	0.77678	351.114	1.37742	--	--
		251.663	0.16075	268.309	0.34674	390.895	0.77769	352.152	1.3771	--	--
		252.537	0.16113	269.231	0.34718	392.256	0.77878	353.365	1.3784	--	--
		253.283	0.16137	270.025	0.34788	393.604	0.77999	354.572	1.37886	--	--
		254.022	0.1621	270.821	0.34838	394.755	0.78073	355.619	1.37972	--	--
		254.768	0.16224	271.618	0.34914	396.104	0.78189	356.837	1.38102	--	--
		255.512	0.16283	272.407	0.34962	397.267	0.78301	357.882	1.3816	--	--
		256.372	0.16324	273.201	0.35028	398.415	0.78356	358.928	1.38213	--	--
		257.119	0.16351	273.995	0.35082	399.574	0.78449	359.974	1.38351	--	--
		257.998	0.16409	274.791	0.35115	400.937	0.78594	361.008	1.38385	--	--
		258.736	0.16429	275.719	0.35211	402.089	0.78656	362.051	1.38475	--	--
		259.482	0.16479	276.511	0.35241	403.244	0.78762	363.258	1.3856	--	--
		260.226	0.16485	277.435	0.3528	404.593	0.7889	364.294	1.38607	--	--
		260.973	0.16518	278.227	0.35382	405.938	0.78983	365.337	1.38639	--	--
		261.716	0.16546	279.022	0.3543	407.099	0.79054	366.382	1.38784	--	--
		262.577	0.16605	279.818	0.35475	408.255	0.79144	367.594	1.38737	--	--
		263.322	0.16641	280.611	0.35517	409.614	0.79269	368.636	1.38908	--	--
		264.067	0.16658	281.402	0.3561	410.771	0.7937	369.86	1.39006	--	--
		264.931	0.16725	282.196	0.35637	411.924	0.79492	370.904	1.39012	--	--
		265.676	0.16766	283.125	0.35715	413.085	0.79567	371.94	1.39051	--	--
		266.423	0.16798	283.923	0.3576	414.429	0.79689	372.982	1.39104	--	--
		267.161	0.16851	284.718	0.35817	415.584	0.79785	374.026	1.39176	--	--
		268.038	0.16877	285.51	0.35877	416.948	0.79907	375.232	1.39176	--	--
		268.785	0.1693	286.307	0.3591	418.107	0.80014	376.277	1.39144	--	--
		269.523	0.16966	287.097	0.35973	419.263	0.80102	377.504	1.39273	--	--
		270.387	0.16994	287.891	0.36015	420.422	0.80179	378.543	1.39294	--	--
		271.133	0.17053	288.814	0.36093	421.579	0.80274	379.584	1.39366	--	--
		271.875	0.17079	289.607	0.36133	422.736	0.80351	380.626	1.39366	--	--
		272.619	0.17141	290.4	0.36204	424.076	0.80462	381.668	1.39511	--	--
		273.364	0.17155	291.325	0.36267	425.424	0.80592	382.706	1.39556	--	--
		274.11	0.172	292.12	0.36306	426.583	0.80683	383.915	1.39601	--	--
		274.853	0.17208	292.909	0.36379	427.742	0.80754	384.957	1.39765	--	--
		275.719	0.17267	293.703	0.36411	428.905	0.80865	386	1.39791	--	--
		276.465	0.17317	294.639	0.36465	430.052	0.80904	387.217	1.39889	--	--
		277.21	0.17329	295.428	0.36537	431.213	0.80997	388.259	1.39982	--	--
		277.95	0.17411	296.223	0.36582	432.575	0.81145	389.302	1.4	--	--
		278.695	0.17411	297.147	0.36643	433.913	0.81234	390.518	1.40132	--	--
		279.439	0.17466	297.936	0.3669	435.071	0.81322	391.559	1.4023	--	--
		280.185	0.17502	298.86	0.36778	436.425	0.81449	392.606	1.40309	--	--
		281.057	0.17548	299.797	0.36804	437.575	0.81532	393.642	1.40381	--	--
		281.802	0.17598	300.59	0.36895	438.735	0.81599	394.855	1.40524	--	--
		282.55	0.17619	301.383	0.36916	439.89	0.81719	396.067	1.40564	--	--
		283.289	0.17668	302.18	0.37011	441.248	0.81825	397.29	1.40669	--	--
		284.153	0.17718	302.971	0.37038	442.408	0.81903	398.329	1.40799	--	--
		285.019	0.17748	303.765	0.37135	443.566	0.82002	399.371	1.40833	--	--
		285.767	0.17821	304.681	0.37176	444.905	0.82095	400.409	1.40931	--	--
		286.509	0.17818	305.476	0.37204	446.065	0.82201	401.452	1.4095	--	--
		287.255	0.17871	306.268	0.37294	447.226	0.82305	402.495	1.41068	--	--
		288.001	0.17879	307.062	0.37318	448.386	0.82407	403.703	1.41095	--	--
		288.742	0.17952	307.993	0.37387	449.539	0.82474	404.933	1.41251	--	--
		289.487	0.17994	308.784	0.37444	450.697	0.82581	405.978	1.41336	--	--
		290.362	0.1801	309.716	0.37522	451.855	0.82671	407.017	1.41375	--	--
		291.101	0.18072	310.635	0.37561	453.204	0.82799	408.058	1.41428	--	--
		291.846	0.18105	311.43	0.37642	454.362	0.82902	409.101	1.41513	--	--
		292.713	0.18137	312.222	0.37672	455.518	0.82957	410.145	1.41637	--	--
		293.452	0.18175	313.148	0.37717	456.676	0.83084	411.345	1.41709	--	--
		294.197	0.18224	313.94	0.37792	457.833	0.83175	412.389	1.41703	--	--
		294.941	0.18242	314.734	0.37825	458.989	0.83273	413.433	1.41808	--	--
		295.81	0.1828	315.67	0.37858	460.349	0.83379	414.474	1.41814	--	--
		296.554	0.18359	316.587	0.37948	461.688	0.83463	415.687	1.41899	--	--
		297.426	0.18383	317.381	0.37993	462.848	0.83523	416.729	1.42036	--	--
		298.167	0.18421	318.305	0.38056	464.004	0.83641	417.952	1.42134	--	--
		298.911	0.18482	319.101	0.38122	465.165	0.8373	418.995	1.42221	--	--
		299.657	0.18497	319.893	0.38155	466.317	0.83821	420.038	1.42279	--	--
		300.402	0.18535	320.69	0.38203	467.475	0.83896	421.086	1.42364	--	--
		301.148	0.1855	321.482	0.3823	468.632	0.83987	422.122	1.4243	--	--
		301.889	0.18637	322.413	0.3832	469.998	0.84093	423.165	1.42501	--	--
		302.754	0.1869	323.209	0.38377	471.155	0.84216	424.37	1.42633	--	--
		303.501	0.18708	324.125	0.38434	472.5	0.84314	425.41	1.42671	--	--
		304.241	0.18784	324.92	0.38479	473.655	0.84413	426.451	1.42724	--	--
		304.985	0.18796	325.717	0.3853	474.807	0.84485	427.67	1.42895	--	--
		305.729	0.18831	326.512	0.38581	475.967	0.8456	428.712	1.42927	--	--
		306.476	0.18869	327.298	0.38648	477.124	0.84682	429.753	1.43025	--	--
		307.215	0.1893	328.237	0.38704	478.284	0.84786	430.794	1.43025	--	--
		308.095	0.18972	329.036	0.38776	479.435	0.84893	432.02	1.43176	--	--
		308.841	0.19004	329.95	0.38839	480.786	0.84997	433.055	1.43255	--	--
		309.581	0.1903	330.744	0.38896	482.15	0.85093	434.097	1.43255	--	--
		310.326	0.1908	331.543	0.38953	483.486	0.85204	435.312	1.43379	--	--
		311.19	0.19139	332.332	0.38989	484.842	0.85336	436.348	1.43345	--	--
		311.934	0.19156	333.127	0.39061	485.998	0.8545	437.563	1.43458	--	--
		312.676	0.19226	333.92	0.39097	487.155	0.85494	438.786	1.43556	--	--
		313.418	0.19241	334.716	0.39152	488.315	0.85622	439.828	1.4366	--	--
		314.164	0.19314	335.633	0.3925	489.47	0.85702	440.87	1.4368	--	--
		315.029	0.19361	336.57	0.39292	490.628	0.85816	441.913	1.43784	--	--
		315.774	0.1939	337.491	0.39355	491.786	0.85897	442.952	1.43778	--	--
		316.656	0.19434	338.412	0.39394	493.147	0.86016	444.161	1.43831	--	--
		317.391	0.1949	339.208	0.39469	494.302	0.86115	445.394	1.43818	--	--
		318.255	0.19528	339.998	0.39506	495.643	0.86245	446.427	1.43908	--	--
		319.003	0.19583	340.793	0.39575	496.806	0.86336	447.472	1.43974	--	--
		319.866	0.19621	341.587	0.39616	497.956	0.86431	448.512	1.44001	--	--
		320.61	0.19642	342.383	0.39667	499.115	0.86515	449.558	1.44085	--	--
		321.356	0.1971	343.317	0.39746	500.274	0.86611	450.756	1.44098	--	--
		322.098	0.19736	344.238	0.39785	501.437	0.86733	451.975	1.44262	--	--
		322.976	0.19768	345.032	0.39829	502.587	0.86803	453.196	1.4427	--	--
		323.721	0.19839	345.955	0.39886	503.94	0.86906	454.238	1.44334	--	--
		324.463	0.19865	346.747	0.39953	505.101	0.87047	455.282	1.44452	--	--
		325.206	0.19941	347.543	0.4	506.253	0.87122	456.322	1.44479	--	--
		326.067	0.19958	348.333	0.40067	507.413	0.87213	457.361	1.44558	--	--
		326.813	0.19984	349.266	0.40118	508.568	0.87218	458.572	1.44669	--	--
		327.553	0.20061	350.061	0.40151	509.73	0.87366	459.781	1.44675	--	--
		328.3	0.2007	350.852	0.40177	510.884	0.87467	460.825	1.44759	--	--
		329.045	0.20131	351.647	0.40268	512.241	0.87555	461.868	1.44865	--	--
		329.912	0.20161	352.569	0.40346	513.401	0.87669	462.915	1.44931	--	--
		330.657	0.20202	353.363	0.40366	514.559	0.87778	463.949	1.44976	--	--
		331.533	0.20254	354.155	0.40445	515.714	0.87882	464.993	1.45048	--	--
		332.393	0.20327	354.948	0.4049	516.874	0.87968	466.035	1.451	--	--
		333.138	0.20351	355.743	0.40555	518.22	0.88116	467.257	1.45179	--	--
		333.883	0.20395	356.665	0.4064	519.37	0.88196	468.296	1.45304	--	--
		334.746	0.20448	357.46	0.40652	520.529	0.88279	469.338	1.45375	--	--
		335.492	0.20474	358.254	0.40733	521.886	0.88422	470.553	1.45473	--	--
		336.239	0.20526	359.049	0.40766	523.035	0.88482	471.592	1.45611	--	--
		336.985	0.20559	359.983	0.40841	524.194	0.8858	472.633	1.45658	--	--
		337.854	0.20621	360.777	0.40901	525.557	0.88715	473.674	1.45795	--	--
		338.599	0.20649	361.692	0.40949	526.708	0.88812	474.901	1.45827	--	--
		339.346	0.207	362.488	0.41003	527.864	0.88949	475.944	1.45867	--	--
		340.203	0.20755	363.281	0.41057	529.021	0.89056	476.985	1.45991	--	--
		340.948	0.20784	364.076	0.41111	530.181	0.89167	478.031	1.46031	--	--
		341.694	0.20837	364.868	0.41144	531.524	0.89258	479.235	1.46076	--	--
		342.435	0.20846	365.662	0.41225	532.683	0.89351	480.449	1.46227	--	--
		343.305	0.20893	366.456	0.41252	533.842	0.89448	481.486	1.46174	--	--
		344.049	0.20972	367.386	0.41297	535.001	0.89554	482.529	1.46324	--	--
		344.921	0.2101	368.177	0.41396	536.345	0.89661	483.571	1.46377	--	--
		345.666	0.2103	368.972	0.41435	537.502	0.89751	484.613	1.46483	--	--
		346.41	0.21086	369.766	0.41516	538.666	0.8987	485.654	1.46515	--	--
		347.153	0.21115	370.559	0.41543	539.813	0.89953	486.694	1.46645	--	--
		347.892	0.21177	371.352	0.41615	541.171	0.90086	487.924	1.46639	--	--
		348.638	0.21209	372.143	0.41639	542.335	0.90203	488.966	1.46684	--	--
		349.384	0.21256	373.078	0.41705	543.677	0.9028	490.003	1.46769	--	--
		350.247	0.21294	373.867	0.41793	545.027	0.90379	491.211	1.46856	--	--
		350.993	0.21329	374.663	0.41822	546.187	0.90486	492.258	1.46906	--	--
		351.737	0.21375	375.586	0.41888	547.338	0.90571	493.291	1.46985	--	--
		352.485	0.21449	376.376	0.41954	548.701	0.90711	494.511	1.47091	--	--
		353.223	0.21478	377.17	0.42011	549.862	0.90815	495.728	1.47136	--	--
		353.969	0.21514	377.964	0.42072	551.007	0.90924	496.77	1.47202	--	--
		354.713	0.21566	378.892	0.4211	552.168	0.9101	497.985	1.4726	--	--
		355.587	0.21599	379.685	0.42179	553.52	0.91184	499.025	1.47319	--	--
		356.332	0.21672	380.487	0.4224	554.862	0.9129	500.066	1.47424	--	--
		357.076	0.21701	381.408	0.42281	556.224	0.91394	501.107	1.47432	--	--
		357.822	0.21739	382.2	0.42377	557.378	0.91484	502.323	1.47522	--	--
		358.566	0.21766	382.994	0.42411	558.533	0.91578	503.371	1.47588	--	--
		359.428	0.21827	383.788	0.42476	559.689	0.91656	504.414	1.47601	--	--
		360.296	0.21879	384.581	0.42525	560.847	0.91814	505.626	1.47726	--	--
		361.036	0.21929	385.374	0.42606	562.003	0.91882	506.836	1.4781	--	--
		361.781	0.2195	386.171	0.42659	563.351	0.92022	507.878	1.47857	--	--
		362.526	0.22008	387.093	0.42698	564.508	0.92152	509.102	1.47869	--	--
		363.274	0.22061	387.882	0.42771	565.869	0.9224	510.143	1.47974	--	--
		364.012	0.22111	388.676	0.4281	567.029	0.92325	511.184	1.47974	--	--
		364.759	0.22155	389.472	0.42885	568.186	0.92471	512.228	1.48106	--	--
		365.638	0.22208	390.27	0.42942	569.348	0.92559	513.268	1.48085	--	--
		366.379	0.22252	391.057	0.4299	570.499	0.92663	514.477	1.48099	--	--
		367.238	0.22295	391.985	0.43032	571.838	0.92769	515.517	1.4821	--	--
		367.985	0.22395	392.78	0.43095	573.19	0.92868	516.741	1.48112	--	--
		368.728	0.22377	393.571	0.43137	574.347	0.92979	517.783	1.48125	--	--
		369.471	0.22448	394.366	0.43221	575.506	0.93078	518.825	1.48164	--	--
		370.216	0.22466	395.158	0.43259	576.666	0.93174	520.027	1.48144	--	--
		370.962	0.22533	396.088	0.43308	577.823	0.93252	521.245	1.48138	--	--
		371.704	0.22556	396.883	0.43401	578.978	0.93358	522.288	1.4821	--	--
		372.572	0.22617	397.676	0.43446	580.137	0.9342	523.508	1.48125	--	--
		373.448	0.22665	398.472	0.43494	581.502	0.93561	524.548	1.48099	--	--
		374.189	0.22752	399.394	0.43554	582.651	0.93649	525.59	1.48144	--	--
		374.934	0.2277	400.188	0.43608	583.996	0.93774	526.628	1.48019	--	--
		375.681	0.2282	400.983	0.43644	585.159	0.93893	527.845	1.47929	--	--
		376.428	0.22863	401.78	0.43695	586.307	0.93945	528.885	1.47929	--	--
		377.283	0.22937	402.699	0.43764	587.467	0.94044	529.927	1.47797	--	--
		378.027	0.2298	403.493	0.43839	588.624	0.94129	531.143	1.4766	--	--
		378.777	0.23036	404.291	0.43899	589.785	0.94243	532.183	1.47582	--	--
		379.516	0.23069	405.214	0.43983	590.938	0.94339	533.396	1.47398	--	--
		380.261	0.2313	406.007	0.44046	592.096	0.94433	534.439	1.47268	--	--
		381.005	0.23168	406.804	0.44103	593.448	0.94557	535.495	1.47131	--	--
		381.751	0.23221	407.594	0.44163	594.605	0.94661	536.537	1.46901	--	--
		382.615	0.23288	408.519	0.44235	595.761	0.94767	537.573	1.46645	--	--
		383.36	0.23312	409.314	0.44308	596.916	0.94843	538.778	1.46227	--	--
		384.106	0.23359	410.107	0.44316	598.076	0.94993	539.823	1.45859	--	--
		384.852	0.23399	410.901	0.44422	599.432	0.95074	541.036	1.45304	--	--
		385.593	0.23484	411.694	0.44451	600.777	0.95194	542.078	1.44662	--	--
		386.337	0.23505	412.629	0.44502	602.136	0.95284	543.122	1.44008	--	--
		387.216	0.23563	413.42	0.44583	603.297	0.95375	544.181	1.43234	--	--
		388.073	0.23634	414.341	0.44631	604.441	0.95463	545.379	1.41919	--	--
		388.819	0.23681	415.264	0.44715	605.603	0.95595	546.418	1.40597	--	--
		389.685	0.23707	416.061	0.44788	606.752	0.95692	547.633	1.38633	--	--
		390.429	0.23795	416.994	0.44847	607.912	0.95785	--	--	--	--
		391.172	0.23851	417.785	0.44916	609.276	0.95933	--	--	--	--
		391.919	0.23906	418.58	0.44997	610.612	0.96034	--	--	--	--
		392.79	0.23948	419.373	0.4503	611.772	0.96156	--	--	--	--
		393.534	0.23994	420.169	0.45111	613.124	0.96254	--	--	--	--
		394.279	0.24056	420.964	0.45144	614.276	0.96358	--	--	--	--
		395.022	0.24097	421.755	0.45225	615.436	0.96428	--	--	--	--
		395.886	0.24143	422.676	0.45268	616.593	0.96566	--	--	--	--
		396.76	0.24208	423.472	0.45351	617.947	0.9666	--	--	--	--
		397.626	0.24264	424.262	0.4543	619.106	0.96738	--	--	--	--
		398.371	0.24319	425.057	0.45465	620.263	0.96854	--	--	--	--
		399.119	0.24377	425.849	0.45522	621.608	0.96976	--	--	--	--
		399.858	0.24425	426.773	0.45597	622.767	0.97082	--	--	--	--
		400.605	0.24478	427.568	0.45679	623.923	0.97158	--	--	--	--
		401.349	0.24524	428.36	0.45721	625.082	0.97254	--	--	--	--
		402.096	0.24577	429.158	0.45799	626.446	0.97402	--	--	--	--
		402.955	0.2465	429.949	0.45853	627.602	0.97508	--	--	--	--
		403.7	0.247	430.744	0.45906	628.762	0.97604	--	--	--	--
		404.567	0.24726	431.678	0.45988	629.908	0.97716	--	--	--	--
		405.309	0.24826	432.47	0.46036	631.261	0.97828	--	--	--	--
		406.054	0.24841	433.264	0.46126	632.606	0.97937	--	--	--	--
		406.801	0.24902	434.185	0.4621	633.758	0.97983	--	--	--	--
		407.672	0.24949	435.107	0.46291	634.918	0.98116	--	--	--	--
		408.417	0.24998	435.901	0.46333	636.078	0.98243	--	--	--	--
		409.163	0.25072	436.697	0.46393	637.24	0.98331	--	--	--	--
		409.911	0.25125	437.626	0.46456	638.388	0.98432	--	--	--	--
		410.768	0.25174	438.421	0.46531	639.755	0.98536	--	--	--	--
		411.511	0.25216	439.216	0.46612	641.097	0.98658	--	--	--	--
		412.257	0.253	440.135	0.46648	642.254	0.98762	--	--	--	--
		412.997	0.25345	440.929	0.46735	643.411	0.9886	--	--	--	--
		413.868	0.25394	441.721	0.46789	644.759	0.98959	--	--	--	--
		414.613	0.2547	442.518	0.46891	645.912	0.99053	--	--	--	--
		415.357	0.25505	443.451	0.46942	647.071	0.99159	--	--	--	--
		416.099	0.25599	444.245	0.46978	648.442	0.99291	--	--	--	--
		416.973	0.25637	445.039	0.47047	649.59	0.99354	--	--	--	--
		417.835	0.25708	445.958	0.47122	650.75	0.99457	--	--	--	--
		418.58	0.25763	446.884	0.47195	651.908	0.99561	--	--	--	--
		419.454	0.25821	447.679	0.47263	653.066	0.99651	--	--	--	--
		420.19	0.25877	448.467	0.47341	654.403	0.99771	--	--	--	--
		420.936	0.25933	449.403	0.47392	655.56	0.99857	--	--	--	--
		421.679	0.25976	450.2	0.47464	656.721	0.99961	--	--	--	--
		422.552	0.2603	450.989	0.47506	657.876	1.00033	--	--	--	--
		423.297	0.26097	451.785	0.47612	659.032	1.00129	--	--	--	--
		424.041	0.26141	452.703	0.47671	660.384	1.00228	--	--	--	--
		424.904	0.26208	453.626	0.47734	661.543	1.00306	--	--	--	--
		425.649	0.26302	454.564	0.47807	662.904	1.00418	--	--	--	--
		426.393	0.26337	455.358	0.47872	664.063	1.00511	--	--	--	--
		427.139	0.2641	456.148	0.47953	665.224	1.0062	--	--	--	--
		427.883	0.26425	456.943	0.48004	666.375	1.00713	--	--	--	--
		428.626	0.2653	457.736	0.48077	667.534	1.00817	--	--	--	--
		429.369	0.26565	458.532	0.48118	668.875	1.00942	--	--	--	--
		430.243	0.26627	459.447	0.48185	670.222	1.01048	--	--	--	--
		430.981	0.26688	460.239	0.48277	671.378	1.01136	--	--	--	--
		431.726	0.2673	461.036	0.48338	672.539	1.01219	--	--	--	--
		432.471	0.26805	461.963	0.48397	673.689	1.01318	--	--	--	--
		433.215	0.26867	462.754	0.48472	674.85	1.01406	--	--	--	--
		433.955	0.2692	463.55	0.48539	676.007	1.01492	--	--	--	--
		434.7	0.26982	464.341	0.4859	677.167	1.01554	--	--	--	--
		435.576	0.2704	465.276	0.48673	678.525	1.01687	--	--	--	--
		436.319	0.27078	466.072	0.48746	679.681	1.01772	--	--	--	--
		437.064	0.27169	466.866	0.48797	681.025	1.01858	--	--	--	--
		437.93	0.27224	467.657	0.48895	682.179	1.01956	--	--	--	--
		438.79	0.27318	468.576	0.48956	683.338	1.02011	--	--	--	--
		439.537	0.27379	469.5	0.49027	684.498	1.02091	--	--	--	--
		440.414	0.2743	470.294	0.49097	685.658	1.02177	--	--	--	--
		441.155	0.27497	471.09	0.49172	686.81	1.02262	--	--	--	--
		441.9	0.27549	471.888	0.49235	687.97	1.02312	--	--	--	--
		442.646	0.27629	472.675	0.49262	689.329	1.02434	--	--	--	--
		443.393	0.27687	473.469	0.49355	690.676	1.02491	--	--	--	--
		444.131	0.27752	474.263	0.49415	692.025	1.02564	--	--	--	--
		444.996	0.27819	475.195	0.49508	693.368	1.02631	--	--	--	--
		445.862	0.27881	475.989	0.49601	694.527	1.0267	--	--	--	--
		446.606	0.27966	476.783	0.49661	695.687	1.02545	--	--	--	--
		447.35	0.28009	477.703	0.49742	696.862	1.02395	--	--	--	--
		448.094	0.28089	478.496	0.49853	698.011	1.02276	--	--	--	--
		448.836	0.28132	479.288	0.49904	699.17	1.02148	--	--	--	--
		449.581	0.28223	480.084	0.49976	700.516	1.02068	--	--	--	--
		450.455	0.28299	480.879	0.50033	701.662	1.01931	--	--	--	--
		451.198	0.28319	481.67	0.50135	702.822	1.0178	--	--	--	--
		452.063	0.28416	482.466	0.50204	703.981	1.01622	--	--	--	--
		452.933	0.2848	483.394	0.50282	705.342	1.01237	--	--	--	--
		453.673	0.28533	484.182	0.50379	706.677	1.00898	--	--	--	--
		454.419	0.28636	484.977	0.50438	708.033	1.00441	--	--	--	--
		455.292	0.28704	485.771	0.50523	709.387	0.99911	--	--	--	--
		456.033	0.2875	486.567	0.50564	710.546	0.99389	--	--	--	--
		456.777	0.28847	487.357	0.50654	--	--	--	--	--	--
		457.522	0.28879	488.152	0.50712	--	--	--	--	--	--
		458.268	0.2895	489.088	0.5081	--	--	--	--	--	--
		459.13	0.29043	489.879	0.50855	--	--	--	--	--	--
		459.998	0.29093	490.799	0.50948	--	--	--	--	--	--
		460.754	0.29149	491.723	0.51056	--	--	--	--	--	--
		461.493	0.2923	492.515	0.51156	--	--	--	--	--	--
		462.24	0.29295	493.31	0.51207	--	--	--	--	--	--
		462.985	0.29374	494.245	0.51294	--	--	--	--	--	--
		463.732	0.29459	495.034	0.51363	--	--	--	--	--	--
		464.592	0.29512	495.829	0.51447	--	--	--	--	--	--
		465.456	0.29593	496.625	0.51504	--	--	--	--	--	--
		466.199	0.29644	497.543	0.51579	--	--	--	--	--	--
		466.942	0.29732	498.337	0.51672	--	--	--	--	--	--
		467.687	0.29787	499.129	0.5175	--	--	--	--	--	--
		468.433	0.29875	500.059	0.51822	--	--	--	--	--	--
		469.173	0.29934	500.86	0.51914	--	--	--	--	--	--
		470.043	0.30001	501.653	0.51971	--	--	--	--	--	--
		470.92	0.30069	502.449	0.52056	--	--	--	--	--	--
		471.659	0.30176	503.368	0.52128	--	--	--	--	--	--
		472.524	0.3025	504.292	0.52236	--	--	--	--	--	--
		473.272	0.30315	505.213	0.52305	--	--	--	--	--	--
		474.01	0.30379	506.007	0.52392	--	--	--	--	--	--
		474.756	0.30454	506.801	0.52485	--	--	--	--	--	--
		475.627	0.30557	507.601	0.52563	--	--	--	--	--	--
		476.366	0.30604	508.398	0.52617	--	--	--	--	--	--
		477.112	0.30689	509.193	0.52695	--	--	--	--	--	--
		477.855	0.30739	509.986	0.52758	--	--	--	--	--	--
		478.728	0.30829	510.905	0.52837	--	--	--	--	--	--
		479.47	0.3093	511.703	0.52932	--	--	--	--	--	--
		480.338	0.30985	512.622	0.53014	--	--	--	--	--	--
		481.084	0.31037	513.416	0.53079	--	--	--	--	--	--
		481.823	0.31134	514.208	0.53209	--	--	--	--	--	--
		482.693	0.31198	515.145	0.53272	--	--	--	--	--	--
		483.449	0.31269	515.941	0.53319	--	--	--	--	--	--
		484.187	0.31331	516.731	0.53433	--	--	--	--	--	--
		484.933	0.31442	517.526	0.53481	--	--	--	--	--	--
		485.798	0.31515	518.311	0.53553	--	--	--	--	--	--
		486.539	0.31559	519.109	0.53626	--	--	--	--	--	--
		487.286	0.31673	520.036	0.53715	--	--	--	--	--	--
		488.03	0.31728	520.83	0.53811	--	--	--	--	--	--
		488.894	0.31813	521.627	0.53898	--	--	--	--	--	--
		489.637	0.31919	522.414	0.53941	--	--	--	--	--	--
		490.516	0.32004	523.337	0.54034	--	--	--	--	--	--
		491.261	0.32065	524.133	0.54154	--	--	--	--	--	--
		492.002	0.32177	525.054	0.54217	--	--	--	--	--	--
		492.747	0.32232	525.85	0.54274	--	--	--	--	--	--
		493.491	0.32323	526.644	0.54378	--	--	--	--	--	--
		494.228	0.32376	527.438	0.54433	--	--	--	--	--	--
		495.099	0.32487	528.229	0.54535	--	--	--	--	--	--
		495.842	0.32563	529.025	0.54592	--	--	--	--	--	--
		496.589	0.32628	529.821	0.54688	--	--	--	--	--	--
		497.45	0.32724	530.745	0.54799	--	--	--	--	--	--
		498.193	0.32803	531.54	0.54877	--	--	--	--	--	--
		498.939	0.32897	532.467	0.54976	--	--	--	--	--	--
		499.806	0.32994	533.256	0.55051	--	--	--	--	--	--
		500.549	0.33053	534.051	0.55123	--	--	--	--	--	--
		501.295	0.33129	534.845	0.5521	--	--	--	--	--	--
		502.039	0.3319	535.779	0.55291	--	--	--	--	--	--
		502.908	0.33321	536.575	0.55399	--	--	--	--	--	--
		503.778	0.33398	537.365	0.55474	--	--	--	--	--	--
		504.641	0.33521	538.287	0.55543	--	--	--	--	--	--
		505.386	0.33589	539.08	0.55657	--	--	--	--	--	--
		506.132	0.33656	539.873	0.55726	--	--	--	--	--	--
		506.883	0.33738	540.667	0.55834	--	--	--	--	--	--
		507.627	0.3384	541.463	0.55897	--	--	--	--	--	--
		508.372	0.33902	542.255	0.55993	--	--	--	--	--	--
		509.235	0.33969	543.048	0.56059	--	--	--	--	--	--
		509.977	0.34121	543.976	0.56165	--	--	--	--	--	--
		510.722	0.34172	544.764	0.56245	--	--	--	--	--	--
		511.468	0.34279	545.56	0.56281	--	--	--	--	--	--
		512.21	0.34329	546.354	0.56389	--	--	--	--	--	--
		513.077	0.34446	547.152	0.56491	--	--	--	--	--	--
		513.948	0.34537	547.938	0.5657	--	--	--	--	--	--
		514.695	0.34654	548.733	0.56657	--	--	--	--	--	--
		515.441	0.34739	549.672	0.56741	--	--	--	--	--	--
		516.184	0.34821	550.462	0.56816	--	--	--	--	--	--
		516.932	0.349	551.256	0.56912	--	--	--	--	--	--
		517.662	0.35006	552.174	0.57023	--	--	--	--	--	--
		518.407	0.35085	553.101	0.57121	--	--	--	--	--	--
		519.283	0.35188	553.894	0.57196	--	--	--	--	--	--
		520.023	0.35269	554.83	0.57296	--	--	--	--	--	--
		520.769	0.35381	555.618	0.57385	--	--	--	--	--	--
		521.634	0.35477	556.413	0.57458	--	--	--	--	--	--
		522.378	0.35542	557.206	0.57572	--	--	--	--	--	--
		523.121	0.35665	558.004	0.57653	--	--	--	--	--	--
		523.865	0.35738	558.793	0.57752	--	--	--	--	--	--
		524.609	0.35858	559.714	0.57848	--	--	--	--	--	--
		525.352	0.35932	560.513	0.57947	--	--	--	--	--	--
		526.095	0.36051	561.302	0.58019	--	--	--	--	--	--
		526.973	0.36136	562.226	0.58115	--	--	--	--	--	--
		527.71	0.36206	563.022	0.5822	--	--	--	--	--	--
		528.45	0.36309	563.815	0.58286	--	--	--	--	--	--
		529.196	0.36391	564.745	0.584	--	--	--	--	--	--
		529.941	0.36511	565.541	0.58481	--	--	--	--	--	--
		530.688	0.36573	566.337	0.58544	--	--	--	--	--	--
		531.555	0.36672	567.127	0.58658	--	--	--	--	--	--
		532.298	0.36769	567.921	0.58731	--	--	--	--	--	--
		533.045	0.36889	568.846	0.58851	--	--	--	--	--	--
		533.785	0.36962	569.768	0.58955	--	--	--	--	--	--
		534.529	0.37077	570.563	0.59036	--	--	--	--	--	--
		535.274	0.37141	571.357	0.59129	--	--	--	--	--	--
		536.139	0.37255	572.146	0.59201	--	--	--	--	--	--
		536.883	0.37369	572.942	0.59294	--	--	--	--	--	--
		537.629	0.37452	573.735	0.59378	--	--	--	--	--	--
		538.374	0.37548	574.667	0.59477	--	--	--	--	--	--
		539.118	0.37609	575.463	0.59591	--	--	--	--	--	--
		539.861	0.37756	576.256	0.59652	--	--	--	--	--	--
		540.606	0.37821	577.051	0.5976	--	--	--	--	--	--
		541.482	0.37912	577.847	0.59829	--	--	--	--	--	--
		542.223	0.3804	578.763	0.59945	--	--	--	--	--	--
		543.088	0.38125	579.558	0.60036	--	--	--	--	--	--
		543.837	0.38216	580.354	0.6012	--	--	--	--	--	--
		544.698	0.38342	581.142	0.60234	--	--	--	--	--	--
		545.574	0.38444	582.072	0.60348	--	--	--	--	--	--
		546.316	0.38521	582.869	0.60429	--	--	--	--	--	--
		547.06	0.38652	583.656	0.60534	--	--	--	--	--	--
		547.804	0.38737	584.452	0.60606	--	--	--	--	--	--
		548.549	0.3886	585.385	0.60738	--	--	--	--	--	--
		549.41	0.38954	586.174	0.6084	--	--	--	--	--	--
		550.157	0.39041	586.97	0.60933	--	--	--	--	--	--
		551.027	0.39164	587.89	0.6105	--	--	--	--	--	--
		551.765	0.39264	588.683	0.61132	--	--	--	--	--	--
		552.511	0.39343	589.477	0.6126	--	--	--	--	--	--
		553.254	0.39446	590.27	0.61344	--	--	--	--	--	--
		554	0.39505	591.199	0.61437	--	--	--	--	--	--
		554.74	0.39598	591.99	0.61561	--	--	--	--	--	--
		555.618	0.39736	592.919	0.61675	--	--	--	--	--	--
		556.481	0.39811	593.842	0.6177	--	--	--	--	--	--
		557.226	0.39952	594.767	0.61872	--	--	--	--	--	--
		557.969	0.40041	595.562	0.61974	--	--	--	--	--	--
		558.835	0.4018	596.492	0.6211	--	--	--	--	--	--
		559.578	0.40295	597.283	0.62167	--	--	--	--	--	--
		560.322	0.4038	598.077	0.62293	--	--	--	--	--	--
		561.067	0.40485	598.87	0.62362	--	--	--	--	--	--
		561.943	0.40608	599.794	0.62464	--	--	--	--	--	--
		562.685	0.40699	600.585	0.62569	--	--	--	--	--	--
		563.55	0.40819	601.384	0.62661	--	--	--	--	--	--
		564.291	0.40924	602.317	0.62785	--	--	--	--	--	--
		565.036	0.41025	603.108	0.62884	--	--	--	--	--	--
		565.78	0.41136	603.905	0.62976	--	--	--	--	--	--
		566.53	0.41253	604.697	0.63064	--	--	--	--	--	--
		567.268	0.41341	605.49	0.63175	--	--	--	--	--	--
		568.015	0.41434	606.409	0.63265	--	--	--	--	--	--
		568.882	0.41555	607.335	0.63427	--	--	--	--	--	--
		569.622	0.41634	608.127	0.63481	--	--	--	--	--	--
		570.5	0.41753	608.923	0.63598	--	--	--	--	--	--
		571.245	0.41859	609.717	0.63655	--	--	--	--	--	--
		571.988	0.4192	610.509	0.63781	--	--	--	--	--	--
		572.731	0.42017	611.303	0.63853	--	--	--	--	--	--
		573.595	0.42081	612.097	0.63988	--	--	--	--	--	--
		574.338	0.42154	613.028	0.64087	--	--	--	--	--	--
		575.078	0.42263	613.823	0.64162	--	--	--	--	--	--
		575.824	0.42378	614.748	0.64306	--	--	--	--	--	--
		576.569	0.42491	615.666	0.64396	--	--	--	--	--	--
		577.316	0.42612	616.461	0.64483	--	--	--	--	--	--
		578.054	0.42735	617.395	0.64597	--	--	--	--	--	--
		578.925	0.42864	618.188	0.64733	--	--	--	--	--	--
		579.672	0.42972	618.981	0.64792	--	--	--	--	--	--
		580.413	0.43051	619.776	0.64879	--	--	--	--	--	--
		581.157	0.43171	620.571	0.64954	--	--	--	--	--	--
		581.902	0.43261	621.364	0.65074	--	--	--	--	--	--
		582.647	0.43376	622.28	0.65182	--	--	--	--	--	--
		583.522	0.43534	623.076	0.6527	--	--	--	--	--	--
		584.265	0.43596	623.866	0.6539	--	--	--	--	--	--
		585.011	0.43707	624.662	0.65446	--	--	--	--	--	--
		585.753	0.43789	625.591	0.65573	--	--	--	--	--	--
		586.613	0.43926	626.379	0.6565	--	--	--	--	--	--
		587.486	0.44049	627.174	0.65774	--	--	--	--	--	--
		588.356	0.44176	628.112	0.65879	--	--	--	--	--	--
		589.101	0.44283	629.027	0.66026	--	--	--	--	--	--
		589.847	0.44369	629.82	0.66071	--	--	--	--	--	--
		590.588	0.4446	630.748	0.66191	--	--	--	--	--	--
		591.333	0.44565	631.542	0.66296	--	--	--	--	--	--
		592.077	0.44679	632.335	0.66395	--	--	--	--	--	--
		592.939	0.44785	633.132	0.665	--	--	--	--	--	--
		593.683	0.44943	634.06	0.66602	--	--	--	--	--	--
		594.426	0.45019	634.855	0.66683	--	--	--	--	--	--
		595.298	0.45128	635.65	0.66803	--	--	--	--	--	--
		596.041	0.45262	636.567	0.66884	--	--	--	--	--	--
		596.783	0.45347	637.362	0.66986	--	--	--	--	--	--
		597.527	0.45464	638.156	0.67085	--	--	--	--	--	--
		598.399	0.45593	638.954	0.67223	--	--	--	--	--	--
		599.145	0.45675	639.742	0.67289	--	--	--	--	--	--
		599.888	0.45789	640.538	0.67409	--	--	--	--	--	--
		600.75	0.45906	641.329	0.67506	--	--	--	--	--	--
		601.497	0.46033	642.256	0.67587	--	--	--	--	--	--
		602.239	0.46114	643.051	0.67697	--	--	--	--	--	--
		602.987	0.46205	643.844	0.67778	--	--	--	--	--	--
		603.729	0.46307	644.64	0.67874	--	--	--	--	--	--
		604.473	0.46425	645.435	0.67961	--	--	--	--	--	--
		605.215	0.46521	646.361	0.68069	--	--	--	--	--	--
		606.086	0.46627	647.157	0.68189	--	--	--	--	--	--
		606.829	0.46761	647.954	0.68289	--	--	--	--	--	--
		607.573	0.46841	648.742	0.68397	--	--	--	--	--	--
		608.318	0.46961	649.539	0.68466	--	--	--	--	--	--
		609.061	0.47045	650.331	0.68574	--	--	--	--	--	--
		609.803	0.47183	651.25	0.68685	--	--	--	--	--	--
		610.547	0.47247	652.046	0.68807	--	--	--	--	--	--
		611.423	0.47368	652.836	0.68904	--	--	--	--	--	--
		612.164	0.47491	653.632	0.68984	--	--	--	--	--	--
		612.91	0.47573	654.425	0.69051	--	--	--	--	--	--
		613.775	0.47699	655.218	0.69147	--	--	--	--	--	--
		614.515	0.47795	656.148	0.69267	--	--	--	--	--	--
		615.26	0.47895	656.939	0.69357	--	--	--	--	--	--
		616.005	0.47991	657.732	0.69468	--	--	--	--	--	--
		616.873	0.48114	658.525	0.69555	--	--	--	--	--	--
		617.618	0.48226	659.32	0.69678	--	--	--	--	--	--
		618.37	0.48317	660.112	0.69753	--	--	--	--	--	--
		619.232	0.48425	660.907	0.69891	--	--	--	--	--	--
		620.098	0.48574	661.838	0.69981	--	--	--	--	--	--
		620.967	0.48694	662.633	0.70074	--	--	--	--	--	--
		621.716	0.4882	663.425	0.70197	--	--	--	--	--	--
		622.462	0.48911	664.219	0.70251	--	--	--	--	--	--
		623.206	0.49025	665.014	0.70387	--	--	--	--	--	--
		623.954	0.49152	665.931	0.70497	--	--	--	--	--	--
		624.692	0.49243	666.726	0.70596	--	--	--	--	--	--
		625.437	0.49333	667.52	0.70696	--	--	--	--	--	--
		626.304	0.49477	668.317	0.70816	--	--	--	--	--	--
		627.045	0.49576	669.239	0.70915	--	--	--	--	--	--
		627.79	0.49708	670.032	0.70987	--	--	--	--	--	--
		628.653	0.49825	670.829	0.71115	--	--	--	--	--	--
		629.397	0.49904	671.758	0.7123	--	--	--	--	--	--
		630.139	0.50041	672.552	0.71296	--	--	--	--	--	--
		631.008	0.50159	673.344	0.7141	--	--	--	--	--	--
		631.754	0.50247	674.267	0.71524	--	--	--	--	--	--
		632.495	0.50378	675.062	0.71587	--	--	--	--	--	--
		633.241	0.50472	675.855	0.71665	--	--	--	--	--	--
		633.986	0.50586	676.651	0.71739	--	--	--	--	--	--
		634.734	0.50695	677.439	0.71869	--	--	--	--	--	--
		635.601	0.50818	678.235	0.71947	--	--	--	--	--	--
		636.345	0.50917	679.162	0.72043	--	--	--	--	--	--
		637.093	0.51011	679.963	0.72118	--	--	--	--	--	--
		637.955	0.51154	680.883	0.72259	--	--	--	--	--	--
		638.699	0.51254	681.678	0.72328	--	--	--	--	--	--
		639.445	0.51366	682.471	0.72406	--	--	--	--	--	--
		640.187	0.5143	683.265	0.72502	--	--	--	--	--	--
		641.053	0.51579	684.058	0.72577	--	--	--	--	--	--
		641.798	0.51717	684.857	0.72691	--	--	--	--	--	--
		642.541	0.51767	685.775	0.72745	--	--	--	--	--	--
		643.412	0.51925	686.568	0.72814	--	--	--	--	--	--
		644.155	0.5206	687.361	0.72922	--	--	--	--	--	--
		644.901	0.52136	688.155	0.72997	--	--	--	--	--	--
		645.642	0.52273	688.948	0.73123	--	--	--	--	--	--
		646.387	0.52362	689.743	0.7316	--	--	--	--	--	--
		647.132	0.52467	690.681	0.73264	--	--	--	--	--	--
		647.996	0.52543	691.599	0.73384	--	--	--	--	--	--
		648.743	0.52642	692.392	0.73483	--	--	--	--	--	--
		649.619	0.52747	693.188	0.73573	--	--	--	--	--	--
		650.362	0.52827	694.11	0.73711	--	--	--	--	--	--
		651.105	0.52944	694.902	0.73774	--	--	--	--	--	--
		651.852	0.53032	695.698	0.73882	--	--	--	--	--	--
		652.715	0.53128	696.49	0.73955	--	--	--	--	--	--
		653.58	0.53243	697.421	0.74102	--	--	--	--	--	--
		654.455	0.5338	698.218	0.74195	--	--	--	--	--	--
		655.197	0.53477	699.012	0.74288	--	--	--	--	--	--
		655.943	0.53576	699.928	0.74392	--	--	--	--	--	--
		656.688	0.53676	700.725	0.74504	--	--	--	--	--	--
		657.436	0.53773	701.523	0.74609	--	--	--	--	--	--
		658.174	0.53849	702.31	0.74732	--	--	--	--	--	--
		658.92	0.53934	703.106	0.74813	--	--	--	--	--	--
		659.785	0.54036	703.898	0.74918	--	--	--	--	--	--
		660.523	0.54118	704.695	0.75017	--	--	--	--	--	--
		661.39	0.54227	705.615	0.7517	--	--	--	--	--	--
		662.135	0.5435	706.408	0.75248	--	--	--	--	--	--
		662.878	0.54414	707.204	0.75332	--	--	--	--	--	--
		663.623	0.54525	707.994	0.75431	--	--	--	--	--	--
		664.5	0.54616	708.789	0.75536	--	--	--	--	--	--
		665.245	0.54654	709.586	0.75635	--	--	--	--	--	--
		665.985	0.54725	710.383	0.75767	--	--	--	--	--	--
		666.731	0.54759	711.312	0.75878	--	--	--	--	--	--
		667.476	0.5483	712.105	0.75939	--	--	--	--	--	--
		668.222	0.54888	713.027	0.76073	--	--	--	--	--	--
		669.081	0.54985	713.949	0.76179	--	--	--	--	--	--
		669.826	0.55062	714.745	0.76299	--	--	--	--	--	--
		670.574	0.55161	715.674	0.76427	--	--	--	--	--	--
		671.438	0.55251	716.468	0.76496	--	--	--	--	--	--
		672.181	0.55334	717.262	0.76614	--	--	--	--	--	--
		672.927	0.55431	718.06	0.76706	--	--	--	--	--	--
		673.798	0.55518	718.848	0.76821	--	--	--	--	--	--
		674.543	0.55588	719.77	0.76907	--	--	--	--	--	--
		675.29	0.557	720.699	0.77013	--	--	--	--	--	--
		676.032	0.55753	721.627	0.77121	--	--	--	--	--	--
		676.775	0.55896	722.424	0.7721	--	--	--	--	--	--
		677.639	0.55957	723.219	0.77298	--	--	--	--	--	--
		678.384	0.56031	724.008	0.77427	--	--	--	--	--	--
		679.123	0.56116	724.804	0.77493	--	--	--	--	--	--
		679.87	0.56203	725.596	0.77592	--	--	--	--	--	--
		680.737	0.56271	726.515	0.77688	--	--	--	--	--	--
		681.478	0.5635	727.311	0.77784	--	--	--	--	--	--
		682.224	0.56414	728.105	0.77886	--	--	--	--	--	--
		682.97	0.56465	728.902	0.77976	--	--	--	--	--	--
		683.843	0.56465	729.822	0.7809	--	--	--	--	--	--
		684.59	0.56406	730.619	0.7818	--	--	--	--	--	--
		--	--	731.55	0.783	--	--	--	--	--	--
		--	--	732.343	0.78414	--	--	--	--	--	--
		--	--	733.137	0.78486	--	--	--	--	--	--
		--	--	733.931	0.78585	--	--	--	--	--	--
		--	--	734.725	0.78672	--	--	--	--	--	--
		--	--	735.517	0.78802	--	--	--	--	--	--
		--	--	736.438	0.78915	--	--	--	--	--	--
		--	--	737.364	0.79029	--	--	--	--	--	--
		--	--	738.156	0.79105	--	--	--	--	--	--
		--	--	738.951	0.79209	--	--	--	--	--	--
		--	--	739.748	0.79278	--	--	--	--	--	--
		--	--	740.537	0.79389	--	--	--	--	--	--
		--	--	741.332	0.79471	--	--	--	--	--	--
		--	--	742.266	0.79591	--	--	--	--	--	--
		--	--	743.058	0.79648	--	--	--	--	--	--
		--	--	743.853	0.79768	--	--	--	--	--	--
		--	--	744.646	0.79851	--	--	--	--	--	--
		--	--	745.566	0.79942	--	--	--	--	--	--
		--	--	746.492	0.80028	--	--	--	--	--	--
		--	--	747.428	0.80158	--	--	--	--	--	--
		--	--	748.216	0.80223	--	--	--	--	--	--
		--	--	749.011	0.80305	--	--	--	--	--	--
		--	--	749.803	0.804	--	--	--	--	--	--
		--	--	750.599	0.80491	--	--	--	--	--	--
		--	--	751.389	0.80557	--	--	--	--	--	--
		--	--	752.31	0.80647	--	--	--	--	--	--
		--	--	753.245	0.80758	--	--	--	--	--	--
		--	--	754.04	0.80884	--	--	--	--	--	--
		--	--	754.832	0.80953	--	--	--	--	--	--
		--	--	755.627	0.81031	--	--	--	--	--	--
		--	--	756.423	0.81106	--	--	--	--	--	--
		--	--	757.214	0.8122	--	--	--	--	--	--
		--	--	758.136	0.81325	--	--	--	--	--	--
		--	--	758.932	0.81373	--	--	--	--	--	--
		--	--	759.721	0.81506	--	--	--	--	--	--
		--	--	760.647	0.81592	--	--	--	--	--	--
		--	--	761.443	0.81679	--	--	--	--	--	--
		--	--	762.231	0.8176	--	--	--	--	--	--
		--	--	763.164	0.81878	--	--	--	--	--	--
		--	--	763.961	0.81967	--	--	--	--	--	--
		--	--	764.75	0.82051	--	--	--	--	--	--
		--	--	765.545	0.82136	--	--	--	--	--	--
		--	--	766.336	0.82238	--	--	--	--	--	--
		--	--	767.257	0.82303	--	--	--	--	--	--
		--	--	768.183	0.82417	--	--	--	--	--	--
		--	--	768.977	0.82543	--	--	--	--	--	--
		--	--	769.772	0.826	--	--	--	--	--	--
		--	--	770.563	0.82712	--	--	--	--	--	--
		--	--	771.358	0.82787	--	--	--	--	--	--
		--	--	772.154	0.82877	--	--	--	--	--	--
		--	--	773.082	0.82973	--	--	--	--	--	--
		--	--	773.879	0.83051	--	--	--	--	--	--
		--	--	774.673	0.83147	--	--	--	--	--	--
		--	--	775.47	0.83249	--	--	--	--	--	--
		--	--	776.258	0.83339	--	--	--	--	--	--
		--	--	777.179	0.8342	--	--	--	--	--	--
		--	--	777.975	0.83534	--	--	--	--	--	--
		--	--	778.766	0.836	--	--	--	--	--	--
		--	--	779.56	0.83702	--	--	--	--	--	--
		--	--	780.485	0.83792	--	--	--	--	--	--
		--	--	781.28	0.83852	--	--	--	--	--	--
		--	--	782.071	0.83918	--	--	--	--	--	--
		--	--	783.003	0.8387	--	--	--	--	--	--
		--	--	783.796	0.83834	--	--	--	--	--	--
		--	--	784.586	0.83858	--	--	--	--	--	--
		--	--	785.38	0.83864	--	--	--	--	--	--
		--	--	786.308	0.83909	--	--	--	--	--	--
		--	--	787.097	0.83942	--	--	--	--	--	--
		--	--	788.033	0.83957	--	--	--	--	--	--
		--	--	788.83	0.83936	--	--	--	--	--	--
		--	--	789.619	0.83924	--	--	--	--	--	--
		--	--	790.411	0.83921	--	--	--	--	--	--
		--	--	791.203	0.83915	--	--	--	--	--	--
		--	--	791.998	0.83924	--	--	--	--	--	--
		--	--	792.919	0.83936	--	--	--	--	--	--
		--	--	793.712	0.83924	--	--	--	--	--	--
		--	--	794.506	0.83957	--	--	--	--	--	--
		--	--	795.303	0.83939	--	--	--	--	--	--
		--	--	796.095	0.83963	--	--	--	--	--	--
		--	--	797.025	0.8397	--	--	--	--	--	--
		--	--	797.818	0.83954	--	--	--	--	--	--
		--	--	798.606	0.83942	--	--	--	--	--	--
		--	--	799.4	0.8387	--	--	--	--	--	--
		--	--	800.195	0.83828	--	--	--	--	--	--

## Sheet: Fig 2b
				Young's modulus (kPa)		Fracture starin (%)		Fracture stress (kPa)
			0.009	56.1	13	644.2	62.9	593.1	178.1
			0.018	199.5	30.9	703.7	69.4	983.3	344.4
			0.036	401.9	100.8	736	94.1	1162.8	162.8
			0.071	1249.7	331.3	564.7	88.7	1891.6	603.4
			0.132	4778.4	800.4	299.2	70.6	3866.6	463.3
			0.233	18388	3574.5	173	33.4	8133.3	650.6
			0.363	58967.3	10954.9	154.3	26.3	14833.3	2003.3

## Sheet: Fig 2d
			0.5		1		2		3		4		5
		Strain (%)	Stress (Mpa)	Strain (%)	Stress (Mpa)	Strain (%)	Stress (Mpa)	Strain (%)	Stress (Mpa)	Strain (%)	Stress (Mpa)	Strain (%)	Stress (Mpa)
		0	0	0.41315	-0.000596495	0.01097	0.00534	0.23627	-0.000543474	0.37433	0.000132555	0.31759	0.000596495
		0.2158	-0.000172321	0.9554	-0.000172321	0.55575	0	0.77873	0	0.90677	-0.000172321	0.85287	-0.000410919
		0.83642	0.000132555	1.48931	-0.000636262	1.096	-0.000636262	1.40272	-0.000543474	1.5372	-0.000172321	1.39534	-7.95327e-05
		1.37593	0.0011	2.11552	-3.97664e-05	1.63139	0	1.94254	-0.000543474	2.07797	0.000410919	2.02281	-3.97664e-05
		1.91364	0.00175	2.65788	-0.000503707	2.2595	-0.000172321	2.47329	0.000265109	2.61041	-0.000172321	2.55493	-0.000172321
		2.53721	0.00207	3.27765	-0.000265109	2.80059	-0.000636262	3.01227	-3.97664e-05	3.15203	-0.000225343	3.09687	-3.97664e-05
		3.07925	0.00257	3.81695	0.000132555	3.43091	-0.000225343	3.55273	0	3.68595	-0.000357897	3.63374	-3.97664e-05
		3.61349	0.00335	4.35835	-0.000172321	3.96398	3.97664e-05	4.17514	-0.000172321	4.31237	-7.95327e-05	4.25784	0
		4.1512	0.004	4.89174	0	4.50486	-0.000782072	4.80409	-0.000265109	4.8543	-7.95327e-05	4.79597	-0.000172321
		4.77561	0.00404	5.43062	0	5.0431	-0.000172321	5.43452	-0.000410919	5.39581	-0.000450685	5.3339	7.95327e-05
		5.31491	0.00501	6.06052	0.000543474	5.66604	0	5.96844	-3.97664e-05	6.01263	-0.000265109	5.96031	0.000782072
		5.85463	0.00529	6.59486	0.00133	6.20586	-0.00072905	6.50699	-0.000450685	6.55551	-0.000265109	6.49866	-0.000357897
		6.47915	0.00566	7.13447	0.00151	6.74537	-0.000132555	7.04851	3.97664e-05	7.09745	-7.95327e-05	7.03458	3.97664e-05
		7.01771	0.00659	7.67461	0.00253	7.36831	-0.000132555	7.58158	-0.000265109	7.62683	0.000410919	7.57377	-0.000172321
		7.56101	0.00672	8.20758	0.00266	7.9075	-7.95327e-05	8.20937	-7.95327e-05	8.2562	-0.000225343	8.11434	0.000410919
		8.08913	0.00765	8.83948	0.00289	8.44743	-0.000450685	8.74919	3.97664e-05	8.79866	0	8.73791	0
		8.71871	0.00838	9.37614	0.00378	8.98113	7.95327e-05	9.37772	-0.000225343	9.32878	-3.97664e-05	9.27678	-0.000132555
		9.35051	0.00875	9.99982	0.00404	9.6085	0.000225343	9.91027	-7.95327e-05	9.86955	0.000450685	9.81365	0.000450685
		9.97208	0.00953	10.542	0.00423	10.1511	-0.000450685	10.4502	-0.000225343	10.5006	0	10.3499	0.000357897
		10.5126	0.01027	11.0734	0.00492	10.6826	7.95327e-05	10.9945	0	11.1209	0.000265109	10.9798	0
		11.0528	0.01055	11.6121	0.00562	11.2221	3.97664e-05	11.5234	-0.000132555	11.6606	-0.000318131	11.5178	-7.95327e-05
		11.5866	0.01143	12.1537	0.00594	11.7654	0.000318131	12.1517	-0.000225343	12.2932	-0.000225343	12.0586	0
		12.1268	0.01202	12.7758	0.00598	12.3842	0.000318131	12.6954	0	12.8239	0.000318131	12.6802	-3.97664e-05
		12.751	0.01216	13.3151	0.00756	12.9246	0.000503707	13.2249	-0.000410919	13.3636	-0.000132555	13.2208	-0.000172321
		13.379	0.01322	13.8573	0.00737	13.5566	0.000954392	13.7638	0	13.9045	-0.000172321	13.7611	0.000410919
		14.0098	0.01372	14.4798	0.00746	14.0882	0.000782072	14.3074	-0.000172321	14.5261	0.000225343	14.2933	0
		14.5479	0.01483	15.0179	0.00866	14.627	0.00166	14.929	-0.000543474	15.0648	0	14.9219	-3.97664e-05
		15.0802	0.01524	15.5596	0.00888	15.1695	0.00201	15.4661	0.000265109	15.607	-3.97664e-05	15.4579	0.000410919
		15.6214	0.01556	16.0939	0.00953	15.7043	0.00235	16.0992	-3.97664e-05	16.2349	-0.000132555	16.0868	0.000172321
		16.1573	0.01621	16.7189	0.01003	16.3306	0.00289	16.6382	-0.000410919	16.7685	0.000318131	16.6256	-0.000172321
		16.7836	0.0174	17.2627	0.01027	16.8711	0.00304	17.1681	0.000132555	17.3097	-3.97664e-05	17.1656	0.000596495
		17.3256	0.01755	17.7945	0.011	17.4948	0.00266	17.7096	-0.000172321	17.8434	-0.000172321	17.6988	-3.97664e-05
		17.9478	0.01833	18.3384	0.01119	18.0322	0.00386	18.3368	-0.000172321	18.4695	0.000410919	18.2398	-7.95327e-05
		18.4876	0.01939	18.9652	0.01202	18.5688	0.00359	18.9598	-0.000265109	19.0099	-7.95327e-05	18.8678	0.000357897
		19.0284	0.01949	19.5871	0.01275	19.107	0.00432	19.5019	-3.97664e-05	19.5464	-3.97664e-05	19.3998	0.000265109
		19.563	0.02014	20.1264	0.01275	19.6485	0.00404	20.1319	-0.000132555	20.1718	0.000172321	19.9415	0.000132555
		20.1036	0.02045	20.7508	0.01428	20.2716	0.00465	20.664	0.000225343	20.7125	-0.000357897	20.4767	-0.000172321
		20.7263	0.02137	21.2911	0.01433	20.8096	0.00553	21.2051	-0.000132555	21.2489	-7.95327e-05	21.0134	0.000132555
		21.3535	0.02224	21.8329	0.01459	21.3519	0.00501	21.7402	0.000172321	21.7886	-0.000225343	21.6425	0.000172321
		21.9835	0.02317	22.3648	0.01552	21.8896	0.00553	22.3668	0.000410919	22.4143	-0.000132555	22.1858	0.000318131
		22.5188	0.02363	22.9945	0.01636	22.5124	0.00616	22.9076	-0.000132555	22.9496	-0.000172321	22.8057	0.000821838
		23.0555	0.02464	23.5371	0.01662	23.0515	0.00612	23.4416	3.97664e-05	23.489	-0.000132555	23.3445	0
		23.5977	0.02505	24.0671	0.01746	23.5864	0.00622	24.0673	0.000596495	24.0269	7.95327e-05	23.8884	0.000132555
		24.1296	0.0258	24.6963	0.01837	24.2146	0.00704	24.6097	0.000450685	24.5628	0.000265109	24.4212	0
		24.7597	0.02695	25.2344	0.01889	24.7539	0.00713	25.151	0.000450685	25.1917	-0.00072905	24.9576	0.000543474
		25.2969	0.02727	25.77	0.01943	25.2972	0.00704	25.683	0.000450685	25.7309	-0.000225343	25.5919	0
		25.9239	0.02833	26.3117	0.02004	25.8265	0.00791	26.308	0.00129	26.2661	0.000410919	26.1247	-3.97664e-05
		26.4667	0.0292	26.9345	0.02105	26.3676	0.00782	26.8505	0.00105	26.8915	-7.95327e-05	26.6602	0.000357897
		27.0014	0.02953	27.5619	0.02146	27.0002	0.00806	27.3855	0.00229	27.4323	-3.97664e-05	27.2034	0.000265109
		27.5365	0.03045	28.1028	0.02234	27.5294	0.00847	27.9226	0.00114	27.9734	0.000318131	27.8264	-7.95327e-05
		28.0749	0.03104	28.7346	0.0228	28.0712	0.00884	28.4584	0.00151	28.506	-3.97664e-05	28.3613	0.000225343
		28.7031	0.03238	29.2653	0.02386	28.6047	0.00916	29.087	0.00198	29.1343	-0.000265109	28.9041	0.000318131
		29.2413	0.03307	29.8076	0.02451	29.2321	0.00953	29.6275	0.00147	29.674	0	29.5282	0.000503707
		29.7772	0.03363	30.3401	0.02561	29.7732	0.00966	30.2574	0.00229	30.2076	0.000357897	30.0641	0
		30.3138	0.03469	30.9667	0.0263	30.3066	0.01027	30.7902	0.00244	30.7472	-0.000172321	30.6075	0.000410919
		30.9451	0.03552	31.5039	0.02717	30.9335	0.01031	31.3308	0.0022	31.3773	-3.97664e-05	31.1382	-3.97664e-05
		31.5683	0.03672	32.1341	0.02769	31.4757	0.011	31.8694	0.00285	31.9998	-3.97664e-05	31.7664	-7.95327e-05
		32.1974	0.03718	32.6691	0.02875	32.0088	0.01115	32.4033	0.00272	32.539	-7.95327e-05	32.3073	0.000596495
		32.7382	0.03865	33.2069	0.02989	32.5476	0.01137	33.0341	0.00308	33.1672	0.000410919	32.8422	-3.97664e-05
		33.2714	0.0393	33.7449	0.03063	33.1799	0.01188	33.5658	0.00335	33.7094	0	33.4706	-0.000172321
		33.8102	0.04036	34.289	0.03151	33.7125	0.01206	34.1937	0.00359	34.2414	0.000172321	34.0093	0.000543474
		34.3457	0.04087	34.9105	0.03262	34.2508	0.01257	34.7361	0.00378	34.782	7.95327e-05	34.5449	0
		34.9745	0.04234	35.4488	0.03344	34.7934	0.01249	35.2685	0.00372	35.3213	0.00087486	35.0827	0
		35.5142	0.04308	35.9861	0.034	35.3263	0.0134	35.8087	0.00391	35.9447	0.000543474	35.6274	-0.000318131
		36.1376	0.04459	36.5242	0.03519	35.9553	0.01372	36.3492	0.00391	36.4864	0.000450685	36.2465	-0.000265109
		36.6771	0.04561	37.0647	0.03635	36.499	0.01377	36.9718	0.0035	37.1133	0.000821838	36.7859	0.000172321
		37.2132	0.0463	37.6889	0.03782	37.1166	0.01405	37.5115	0.00482	37.646	0.000914626	37.3288	-0.000132555
		37.7526	0.04704	38.3141	0.03888	37.6568	0.01459	38.0518	0.00447	38.1877	0.00133	37.8587	0
		38.2917	0.04796	38.9441	0.04018	38.202	0.0153	38.5862	0.00479	38.7246	0.00138	38.488	3.97664e-05
		38.9156	0.04952	39.4806	0.04133	38.7289	0.01539	39.2128	0.00525	39.3473	0.0011	39.0297	0.000450685
		39.544	0.05058	40.0171	0.04215	39.2715	0.01575	39.7548	0.00488	39.9781	0.00119	39.6521	0.000357897
		40.0848	0.05257	40.5605	0.0434	39.895	0.0163	40.3791	0.0052	40.5172	0.00166	40.1915	0.000172321
		40.618	0.05307	41.1844	0.04511	40.5239	0.01662	41.006	0.00538	41.1427	0.00207	40.7319	0.000172321
		41.1589	0.05408	41.7214	0.04612	41.1538	0.01709	41.5469	0.00557	41.6806	0.0017	41.266	-7.95327e-05
		41.7009	0.05473	42.2571	0.04787	41.6894	0.01718	42.0825	0.00566	42.2208	0.00235	41.8016	0.000318131
		42.2313	0.05699	42.8861	0.04934	42.2256	0.01801	42.6163	0.00557	42.7539	0.00201	42.4325	0.000410919
		42.8607	0.05778	43.4253	0.05054	42.7681	0.01787	43.2461	0.00631	43.3841	0.00229	42.9691	0
		43.4039	0.05851	43.9589	0.05215	43.3923	0.0188	43.7829	0.00616	43.9223	0.00235	43.5043	-7.95327e-05
		43.9343	0.06026	44.4986	0.05335	44.0182	0.01893	44.3212	0.00607	44.4577	0.00272	44.0459	0
		44.4767	0.06128	45.0413	0.05538	44.5589	0.01934	44.9512	0.00616	45.0843	0.00285	44.5809	0.000410919
		45.0096	0.06238	45.6624	0.05722	45.183	0.01943	45.4853	0.00653	45.6251	0.00276	45.2067	0
		45.6369	0.06409	46.29	0.05901	45.7211	0.02027	46.0243	0.00659	46.1579	0.00298	45.7481	0.000357897
		46.1802	0.06538	46.9199	0.06035	46.262	0.02082	46.5651	0.00709	46.6974	0.00322	46.3786	0.00072905
		46.8032	0.06649	47.4544	0.06284	46.7961	0.02146	47.1885	0.00718	47.3275	0.00313	46.9102	3.97664e-05
		47.3421	0.06796	47.9953	0.06432	47.424	0.02183	47.8143	0.00741	47.8606	0.00363	47.4488	0.000782072
		47.8773	0.06971	48.5378	0.06657	47.9666	0.02179	48.3545	0.00722	48.399	0.00354	47.985	0.000543474
		48.4153	0.07053	49.157	0.06865	48.5902	0.02239	48.9883	0.0076	48.9421	0.00359	48.5259	0.00133
		48.9523	0.07165	49.7001	0.07003	49.1251	0.02345	49.5173	0.0076	49.4752	0.00341	49.1537	0.0011
		49.5794	0.07395	50.3246	0.07206	49.6679	0.0234	50.0587	0.00778	50.102	0.00391	49.6878	0.00105
		50.0872	0.07077	50.9497	0.0744	50.2012	0.02414	50.5931	0.00791	50.6442	0.00419	50.3185	0.00101
		49.7322	0.06906	51.4939	0.07658	50.7433	0.02446	51.2205	0.00797	51.2654	0.00414	50.8568	0.0017
		49.1902	0.06372	52.0285	0.07809	51.3655	0.02505	51.7606	0.0087	51.8026	0.00423	51.392	0.0011
		48.5685	0.05866	52.5645	0.08012	51.9956	0.02589	52.3013	0.00838	52.3463	0.00447	51.9298	0.00184
		48.0325	0.05501	53.1892	0.08196	52.5327	0.02621	52.9232	0.00824	52.8827	0.00447	52.4731	0.0016
		47.4912	0.05224	53.8167	0.08307	53.1638	0.02663	53.4629	0.0094	53.4168	0.00465	53.0943	0.00184
		46.8655	0.04898	54.447	0.08533	53.6955	0.02741	54.004	0.00907	54.0473	0.00469	53.6324	0.00201
		46.3245	0.04653	54.9824	0.08694	54.2353	0.02778	54.5354	0.00916	54.5902	0.00482	54.1756	0.00198
		45.7917	0.04437	55.5217	0.08814	54.77	0.02875	55.1638	0.00966	55.2092	0.00492	54.7054	0.00225
		45.2549	0.04262	56.0621	0.09012	55.3986	0.02916	55.7002	0.00944	55.75	0.00497	55.3339	0.00239
		44.6277	0.04012	56.5946	0.09122	55.9407	0.0292	56.2388	0.00976	56.2907	0.00534	55.877	0.00235
		44.0849	0.03847	57.2252	0.09297	56.5638	0.03017	56.7811	0.00953	56.8229	0.00497	56.4969	0.00262
		43.5521	0.03704	57.7581	0.0945	57.0998	0.03082	57.318	0.00953	57.3625	0.00534	57.126	0.00285
		42.9272	0.03519	58.2984	0.09593	57.6449	0.03138	57.9409	0.01009	57.9926	0.00543	57.6678	0.00235
		42.3883	0.03395	58.9306	0.09768	58.1742	0.03183	58.4798	0.01003	58.5264	0.00534	58.1999	0.00304
		41.8474	0.03266	59.4605	0.09874	58.7172	0.03225	59.1103	0.01096	59.0626	0.00562	58.7391	0.00313
		41.3076	0.03151	60.0004	0.10058	59.3417	0.03335	59.6434	0.01059	59.6061	0.00575	59.3694	0.00289
		40.7757	0.03017	60.5433	0.10131	59.8792	0.03363	60.1827	0.01068	60.2278	0.00566	59.9025	0.00285
		40.148	0.02898	61.1652	0.10284	60.4208	0.03482	60.7249	0.01037	60.8539	0.00653	60.5312	0.00317
		39.6092	0.02814	61.7921	0.10455	60.9535	0.03519	61.2562	0.01109	61.3964	0.00603	61.0715	0.00289
		39.0681	0.02682	62.4252	0.10565	61.4941	0.03588	61.8845	0.01106	62.0183	0.00603	61.6057	0.00294
		38.5361	0.02598	62.9564	0.10758	62.1239	0.03685	62.4284	0.01115	62.5567	0.00691	62.1442	0.00354
		37.9077	0.02533	63.4947	0.10851	62.7467	0.03741	62.9579	0.01152	63.0978	0.00653	62.6847	0.00359
		37.37	0.02401	64.0382	0.11011	63.3739	0.03819	63.4977	0.01143	63.6342	0.0064	63.3165	0.00326
		36.8302	0.0233	64.5705	0.11099	63.9153	0.03856	64.0399	0.01184	64.2583	0.00722	63.9359	0.00363
		36.1991	0.02261	65.1996	0.11247	64.4482	0.03953	64.6605	0.01216	64.8026	0.00691	64.4757	0.00378
		35.6697	0.0217	65.7401	0.1138	64.9924	0.04031	65.1998	0.01212	65.4261	0.00659	65.1025	0.00414
		35.1324	0.02077	66.361	0.1151	65.6124	0.0415	65.8335	0.01234	66.0517	0.0075	65.639	0.00404
		34.59	0.02014	66.9046	0.11629	66.1513	0.04197	66.3621	0.01303	66.5926	0.00681	66.1778	0.00423
		33.9639	0.01949	67.4362	0.1175	66.6955	0.04289	66.9024	0.01294	67.1281	0.00728	66.7225	0.00382
		33.4233	0.0187	67.9761	0.11873	67.3158	0.04418	67.4453	0.01271	67.6632	0.00728	67.3415	0.00423
		32.8891	0.01796	68.5113	0.11979	67.856	0.04459	68.066	0.01284	68.2942	0.00691	67.9699	0.00447
		32.3519	0.01755	69.1401	0.12104	68.3975	0.0458	68.6055	0.01345	68.8358	0.00741	68.5962	0.00492
		31.8151	0.01672	69.6817	0.12233	68.9265	0.04625	69.1468	0.01336	69.3665	0.00737	69.1384	0.00447
		31.1844	0.01612	70.216	0.12334	69.4712	0.04777	69.7701	0.01322	69.9963	0.00732	69.6719	0.00475
		30.6509	0.01571	70.753	0.12491	70.0919	0.04846	70.3063	0.01414	70.5382	0.00791	70.2122	0.00469
		30.0251	0.01493	71.3874	0.12583	70.719	0.04985	70.8491	0.01377	71.0695	0.00773	70.7512	0.00501
		29.4841	0.01465	72.0059	0.12717	71.3508	0.05054	71.3838	0.01405	71.6097	0.00847	71.3748	0.00516
		28.9456	0.014	72.5461	0.12809	71.8876	0.0517	71.9228	0.01405	72.2415	0.00819	71.9164	0.00482
		28.4055	0.01368	73.1787	0.12965	72.4227	0.0527	72.5522	0.014	72.8599	0.00791	72.4528	0.00553
		27.873	0.01303	73.7095	0.13043	72.9675	0.05376	73.084	0.01459	73.4897	0.00847	73.0761	0.00516
		27.2464	0.01257	74.252	0.13164	73.5899	0.05488	73.6243	0.01469	74.0329	0.00866	73.6169	0.00579
		26.7072	0.01225	74.7855	0.13246	74.1282	0.05616	74.1638	0.01483	74.5635	0.0081	74.1503	0.00575
		26.1681	0.01184	75.4138	0.1338	74.6695	0.05759	74.7867	0.01483	75.1049	0.00843	74.69	0.00547
		25.6273	0.01119	75.9548	0.13514	75.2921	0.05847	75.326	0.01539	75.6387	0.00843	75.3182	0.00575
		25.0933	0.01096	76.4867	0.13583	75.8307	0.05957	75.867	0.01547	76.2683	0.00834	75.8526	0.00557
		24.4677	0.0105	77.1201	0.13726	76.3658	0.06128	76.4898	0.01539	76.8051	0.00897	76.3918	0.00622
		23.9307	0.01013	77.6529	0.13855	76.9029	0.06201	77.0286	0.01575	77.3482	0.00888	76.9319	0.00566
		23.302	0.00935	78.191	0.1392	77.5349	0.06344	77.5694	0.01565	77.9721	0.00903	77.5622	0.00575
		22.7617	0.00925	78.7271	0.14026	78.0661	0.06515	78.1022	0.01658	78.5087	0.0094	78.1836	0.00594
		22.2233	0.0087	79.3547	0.14154	78.6956	0.0664	78.7294	0.01644	79.0498	0.00916	78.7203	0.00616
		21.6891	0.00866	79.8965	0.14228	79.3275	0.06815	79.2726	0.0169	79.5828	0.00944	79.3512	0.00616
		21.0622	0.00801	80.4303	0.14334	79.8614	0.06971	79.8034	0.01686	80.2111	0.00944	79.8858	0.00616
		20.5275	0.00741	80.9703	0.14407	80.4011	0.07072	80.3429	0.0169	80.7538	0.00972	80.4241	0.00635
		19.9843	0.00722	81.5105	0.14532	80.9372	0.07224	80.8878	0.0174	81.2853	0.00994	80.9666	0.0064
		19.4435	0.00672	82.1334	0.14651	81.5638	0.07459	81.5056	0.01723	81.8256	0.00981	81.5881	0.00668
		18.9126	0.00631	82.6745	0.14757	82.1054	0.07574	82.0462	0.0174	82.4568	0.01013	82.1263	0.0064
		18.2856	0.00607	83.304	0.14919	82.6395	0.07749	82.6773	0.01852	83.0784	0.01009	82.6679	0.00765
		17.7473	0.00566	83.8356	0.14942	83.1784	0.07842	83.2086	0.01759	83.6158	0.00976	83.2908	0.00685
		17.1214	0.00534	84.3781	0.15048	83.7134	0.08086	83.7479	0.01787	84.2465	0.01022	83.8293	0.00676
		16.5794	0.00501	84.9114	0.1509	84.343	0.08285	84.2905	0.0182	84.781	0.01018	84.371	0.007
		16.0387	0.00475	85.4487	0.15297	84.8838	0.08399	84.8227	0.01865	85.4065	0.01082	84.9051	0.00659
		15.5075	0.0041	86.083	0.15375	85.5056	0.08657	85.4507	0.01889	85.9486	0.01072	85.5309	0.00676
		14.9707	0.00391	86.7018	0.15505	86.044	0.08865	85.9944	0.01874	86.5735	0.0105	86.0732	0.00722
		14.3426	0.00345	87.3316	0.15559	86.5892	0.09031	86.6172	0.01874	87.1085	0.011	86.6081	0.00709
		13.8017	0.00335	87.8764	0.15684	87.1178	0.09288	87.1529	0.01971	87.7367	0.01078	87.2336	0.00704
		13.2627	0.00308	88.4055	0.15767	87.6591	0.09478	87.6963	0.01943	88.2813	0.01106	87.7729	0.00756
		12.6343	0.00266	88.9461	0.15877	88.2851	0.09735	88.2274	0.0198	88.9013	0.01147	88.3181	0.00732
		12.1019	0.00235	89.4817	0.15965	88.9114	0.10049	88.7699	0.0198	89.4408	0.01087	88.8456	0.0076
		11.566	0.00229	90.1079	0.1603	89.5413	0.10274	89.399	0.02031	89.9842	0.01137	89.474	0.00756
		11.0269	0.00147	90.6508	0.16186	90.0774	0.10501	89.9301	0.02064	90.515	0.01137	90.0188	0.00778
		10.3972	0.00138	91.2747	0.16264	90.6136	0.10814	90.4725	0.02086	91.0523	0.01206	90.548	0.00782
		9.8569	0.00105	91.8143	0.16315	91.1575	0.11035	91.0035	0.02073	91.5959	0.01147	91.087	0.00797
		9.32604	0.000782072	92.3476	0.16499	91.6902	0.11298	91.6321	0.0212	92.219	0.0116	91.6299	0.00765
		8.69635	0.000503707	92.8869	0.16551	92.3167	0.11657	92.1739	0.02137	92.7536	0.01188	92.2508	0.00782
		8.16032	0.000265109	93.4286	0.16642	92.8536	0.11929	92.7083	0.0212	93.2979	0.01197	92.7884	0.00815
		7.62134	-0.000172321	94.0494	0.16739	93.4825	0.1226	93.3356	0.02174	93.8313	0.01184	93.3309	0.00815
		7.07888	-0.000172321	94.5895	0.16845	94.0187	0.12569	93.8782	0.02192	94.457	0.01165	93.9564	0.00801
		6.45046	-0.000503707	95.1304	0.16929	94.5553	0.12915	94.4132	0.02211	95.0002	0.01216	94.4901	0.00819
		5.92076	-0.000596495	95.6662	0.16992	95.0946	0.13145	94.9479	0.02276	95.6237	0.01234	95.0337	0.00815
		5.38231	-0.000265109	96.2939	0.17141	95.6372	0.13473	95.5815	0.02261	96.1593	0.01197	95.5691	0.00847
		4.84449	-0.000318131	96.8344	0.17228	96.2581	0.13933	96.1165	0.02257	96.7025	0.01239	96.1928	0.00843
		4.30351	-0.000318131	97.3674	0.17282	96.7974	0.14223	96.7405	0.02321	97.2346	0.01216	96.7355	0.00856
		3.67688	-0.000410919	97.9975	0.17431	97.3406	0.14523	97.2827	0.02349	97.7737	0.01275	97.2706	0.00866
		3.13631	-0.000225343	98.5308	0.17481	97.8728	0.14845	97.8187	0.02367	98.4034	0.01294	97.8987	0.00856
		2.51401	-0.000543474	99.0707	0.17587	98.5002	0.15278	98.353	0.02414	98.9376	0.01275	98.4388	0.00866
		1.97809	-0.000543474	99.6117	0.17624	99.0377	0.15611	98.8957	0.02418	99.4766	0.01318	98.9716	0.00879
		1.43921	-0.000318131	100.081	0.17361	99.6621	0.16006	99.5194	0.02473	100.018	0.01322	99.5119	0.00907
		0.89939	-0.000357897	99.5139	0.15302	100.202	0.16274	100.056	0.02473	100.55	0.01363	100.14	0.00935
		0.35841	-0.000410919	98.9761	0.13983	100.746	0.16551	100.599	0.02533	101.178	0.01349	100.675	0.00888
		-0.07436	0	98.3448	0.12795	101.279	0.16813	101.131	0.02497	101.722	0.01349	101.213	0.00921
				97.8122	0.11915	101.817	0.17085	101.671	0.02524	102.343	0.01349	101.752	0.0094
				97.2729	0.11251	102.442	0.17292	102.299	0.02626	102.881	0.0139	102.287	0.00981
				96.7328	0.10602	103.068	0.17537	102.833	0.02607	103.425	0.01387	102.915	0.00953
				96.1056	0.09943	103.611	0.17748	103.374	0.02648	103.955	0.01331	103.455	0.00931
				95.5648	0.09468	104.235	0.17937	103.914	0.02598	104.492	0.01405	103.995	0.00962
				94.9442	0.0897	104.772	0.18099	104.448	0.02713	105.126	0.0145	104.528	0.0094
				94.4063	0.08523	105.315	0.18269	105.076	0.02717	105.658	0.01353	105.158	0.00972
				93.8674	0.08201	105.846	0.18365	105.62	0.02699	106.197	0.01437	105.696	0.00962
				93.3246	0.07906	106.477	0.18559	106.239	0.02769	106.74	0.01437	106.229	0.00976
				92.792	0.07602	107.011	0.18706	106.777	0.02823	107.363	0.01428	106.858	0.0099
				92.1673	0.07261	107.639	0.18849	107.322	0.02847	107.899	0.01483	107.4	0.00972
				91.5379	0.06975	108.183	0.19002	107.851	0.02879	108.442	0.0145	107.933	0.01013
				91.0009	0.06731	108.714	0.19057	108.393	0.02892	109.065	0.01483	108.47	0.01009
				90.3695	0.06473	109.254	0.19195	109.018	0.02916	109.6	0.01515	109.101	0.00985
				89.8293	0.06238	109.789	0.19287	109.644	0.02994	110.142	0.01539	109.636	0.01059
				89.2991	0.06044	110.417	0.19393	110.274	0.02998	110.677	0.01547	110.265	0.01041
				88.7629	0.05847	110.956	0.19527	110.817	0.03013	111.302	0.01556	110.891	0.0105
				88.1314	0.05685	111.492	0.19596	111.346	0.03086	111.845	0.01571	111.433	0.01059
				87.5911	0.05496	112.032	0.19711	111.886	0.031	112.384	0.01593	111.965	0.01082
				87.0593	0.05302	112.573	0.1978	112.521	0.03095	113.005	0.01556	112.509	0.01078
				86.4301	0.0516	113.195	0.19882	113.138	0.03169	113.545	0.01644	113.04	0.01115
				85.8923	0.05012	113.735	0.2002	113.678	0.03192	114.08	0.0163	113.668	0.01082
				85.3542	0.04846	114.364	0.20126	114.309	0.03175	114.619	0.0163	114.209	0.01133
				84.818	0.04731	114.898	0.20204	114.842	0.03285	115.16	0.01603	114.839	0.01115
				84.1914	0.04625	115.437	0.2031	115.47	0.03331	115.789	0.01653	115.371	0.01096
				83.6545	0.04483	115.975	0.20388	116.013	0.03279	116.323	0.01672	115.91	0.01128
				83.1121	0.04349	116.508	0.205	116.634	0.03376	116.862	0.0164	116.451	0.01133
				82.5788	0.04275	117.142	0.20582	117.172	0.03413	117.403	0.01714	117.074	0.01115
				82.0385	0.04187	117.678	0.20697	117.716	0.03432	118.026	0.01718	117.612	0.01147
				81.4121	0.04003	118.21	0.20785	118.336	0.03465	118.565	0.01709	118.156	0.01115
				80.8735	0.03949	118.756	0.20849	118.965	0.03525	119.103	0.01732	118.776	0.01143
				80.3313	0.03875	119.379	0.2096	119.594	0.03579	119.726	0.01746	119.315	0.0116
				79.8017	0.03746	119.917	0.21028	120.128	0.03594	120.267	0.01709	119.858	0.0116
				79.1737	0.0364	120.454	0.21134	120.667	0.03653	120.806	0.01727	120.388	0.01253
				78.6347	0.03612	121.08	0.21222	121.209	0.03653	121.34	0.01796	121.016	0.01197
				78.0937	0.0351	121.622	0.21268	121.83	0.03704	121.967	0.01805	121.56	0.01178
				77.4643	0.03413	122.153	0.21412	122.459	0.03759	122.506	0.01768	122.091	0.01184
				76.9326	0.03354	122.693	0.21443	122.997	0.03843	123.042	0.0182	122.63	0.01253
				76.3956	0.03275	123.328	0.2154	123.629	0.03869	123.58	0.01852	123.167	0.01206
				75.8563	0.03151	123.948	0.21628	124.162	0.03875	124.124	0.01843	123.795	0.01193
				75.2267	0.03114	124.487	0.21724	124.701	0.0393	124.743	0.01898	124.333	0.01262
				74.6857	0.03059	125.117	0.21812	125.235	0.03981	125.282	0.01874	124.966	0.01221
				74.1562	0.02981	125.649	0.21909	125.865	0.04012	125.914	0.01843	125.499	0.01249
				73.5288	0.02902	126.19	0.21974	126.407	0.03999	126.445	0.01893	126.035	0.0129
				72.9897	0.02861	126.726	0.22052	127.028	0.04105	126.985	0.01893	126.579	0.01266
				72.4501	0.02814	127.353	0.22204	127.568	0.0416	127.529	0.01907	127.11	0.01275
				71.9093	0.02676	127.896	0.22217	128.11	0.04178	128.063	0.01907	127.736	0.0129
				71.2864	0.02672	128.518	0.2232	128.641	0.04247	128.686	0.01976	128.279	0.01322
				70.6631	0.02576	129.054	0.22411	129.183	0.04262	129.23	0.01967	128.812	0.01312
				70.1223	0.02533	129.593	0.22476	129.809	0.04331	129.853	0.01939	129.352	0.0128
				69.4929	0.02442	130.132	0.22558	130.434	0.04381	130.388	0.0199	129.982	0.01353
				68.9537	0.02409	130.675	0.22623	131.066	0.04464	130.931	0.0198	130.513	0.01312
				68.4207	0.02358	131.293	0.22711	131.598	0.04459	131.465	0.0199	131.053	0.01353
				67.8824	0.02336	131.923	0.22813	132.137	0.04543	132.004	0.0199	131.682	0.01405
				67.2539	0.02261	132.466	0.22891	132.678	0.04589	132.633	0.02031	132.217	0.01377
				66.7121	0.02207	133.088	0.2296	133.213	0.04649	133.167	0.02045	132.756	0.01349
				66.1813	0.02192	133.63	0.2307	133.841	0.04731	133.793	0.02101	133.299	0.01308
				65.5543	0.02133	134.164	0.23129	134.381	0.04749	134.336	0.02077	133.918	0.01368
				65.0155	0.02059	134.701	0.23241	135.005	0.04787	134.87	0.02101	134.547	0.01368
				64.4771	0.02045	135.334	0.2331	135.544	0.04907	135.409	0.02082	135.087	0.01433
				63.9351	0.02031	135.868	0.23332	136.169	0.0493	135.95	0.02133	135.717	0.01414
				63.308	0.01939	136.403	0.23485	136.709	0.0498	136.572	0.0212	136.251	0.01409
				62.7768	0.01921	136.94	0.23503	137.247	0.05026	137.113	0.02137	136.787	0.0139
				62.2361	0.01902	137.571	0.23623	137.872	0.05118	137.653	0.02133	137.331	0.01424
				61.6969	0.0187	138.108	0.23729	138.499	0.05155	138.185	0.02183	137.953	0.01405
				61.1575	0.01774	138.643	0.23812	139.13	0.05243	138.815	0.02174	138.49	0.014
				60.5362	0.01787	139.273	0.23868	139.665	0.05298	139.356	0.02183	139.027	0.01469
				59.9106	0.01709	139.813	0.2395	140.202	0.05321	139.977	0.02202	139.656	0.01474
				59.282	0.01714	140.347	0.24015	140.744	0.05441	140.518	0.02243	140.194	0.014
				58.7424	0.0164	140.889	0.24065	141.367	0.05524	141.06	0.02224	140.735	0.01547
				58.2051	0.01608	141.423	0.24143	141.909	0.05529	141.59	0.02304	141.269	0.01478
				57.6656	0.01584	142.047	0.24291	142.44	0.0563	142.13	0.02271	141.898	0.01487
				57.0351	0.01565	142.591	0.24314	143.067	0.05726	142.671	0.02298	142.436	0.01502
				56.5024	0.01534	143.214	0.24374	143.613	0.05763	143.293	0.0233	142.97	0.01478
				55.8763	0.01502	143.751	0.24493	144.142	0.05832	143.832	0.0234	143.508	0.01539
				55.2488	0.01433	144.288	0.24545	144.682	0.05883	144.373	0.0234	144.052	0.01534
				54.712	0.01405	144.828	0.24618	145.224	0.05948	144.909	0.02358	144.673	0.01571
				54.1723	0.01418	145.372	0.24651	145.845	0.0605	145.534	0.02405	145.211	0.01534
				53.6298	0.01377	145.989	0.24784	146.385	0.06141	146.075	0.02382	145.84	0.01556
				53.0968	0.01345	146.53	0.24845	146.927	0.0616	146.616	0.02401	146.375	0.01575
				52.4721	0.01271	147.069	0.24923	147.46	0.06234	147.236	0.02464	146.912	0.01575
				51.9338	0.01294	147.604	0.24977	148.087	0.0639	147.775	0.02414	147.457	0.01584
				51.3056	0.01239	148.233	0.25089	148.624	0.06422	148.311	0.02464	147.99	0.01565
				50.7678	0.0123	148.77	0.25139	149.163	0.06455	148.851	0.02479	148.615	0.01608
				50.2251	0.01202	149.397	0.25249	149.792	0.06593	149.476	0.02492	149.156	0.01608
				49.6925	0.01165	150.028	0.25314	150.326	0.06653	150.02	0.02524	149.692	0.01626
				49.0672	0.01115	150.564	0.25332	150.868	0.06763	150.554	0.0252	150.316	0.01621
				48.4374	0.01096	151.187	0.25452	151.404	0.06805	151.092	0.02598	150.857	0.01653
				47.9013	0.01072	151.73	0.25545	152.028	0.06911	151.628	0.0257	151.401	0.01644
				47.2756	0.01046	152.267	0.25591	152.568	0.06994	152.258	0.02594	151.929	0.01662
				46.7331	0.01009	152.8	0.25706	153.106	0.07096	152.794	0.02639	152.558	0.01644
				46.1932	0.01013	153.345	0.25738	153.732	0.07174	153.425	0.02617	153.103	0.01699
				45.6615	0.00994	153.968	0.2583	154.273	0.07271	153.958	0.02658	153.632	0.01695
				45.033	0.0094	154.504	0.25904	154.807	0.0739	154.496	0.02691	154.172	0.01681
				44.4977	0.00912	155.042	0.25991	155.343	0.07464	155.039	0.02682	154.805	0.01718
				43.9574	0.00931	155.579	0.26047	155.974	0.07524	155.569	0.02682	155.425	0.01732
				43.4179	0.00888	156.209	0.26107	156.51	0.07658	156.198	0.02682	155.964	0.01705
				42.8795	0.00879	156.744	0.26203	157.049	0.07745	156.734	0.02751	156.597	0.01709
				42.2568	0.00828	157.283	0.26278	157.59	0.07902	157.363	0.02754	157.126	0.01764
				41.7199	0.0081	157.827	0.26323	158.121	0.07948	157.902	0.02773	157.666	0.01709
				41.0918	0.00778	158.358	0.26351	158.753	0.08054	158.442	0.02838	158.209	0.01759
				40.5538	0.00756	158.985	0.26475	159.376	0.08205	158.974	0.02782	158.829	0.01783
				40.0141	0.0075	159.522	0.26531	160.005	0.08302	159.516	0.02819	159.37	0.01778
				39.4734	0.00728	160.148	0.26609	160.544	0.08413	160.143	0.02842	159.91	0.01759
				38.9407	0.00722	160.688	0.26678	161.079	0.08597	160.677	0.02851	160.532	0.01759
				38.3149	0.00722	161.224	0.26752	161.617	0.08635	161.217	0.02851	161.072	0.01846
				37.7774	0.00663	161.765	0.26812	162.248	0.08745	161.754	0.02907	161.614	0.01774
				37.1468	0.00626	162.302	0.26849	162.872	0.08892	162.378	0.02925	162.146	0.01815
				36.6069	0.00644	162.927	0.26968	163.413	0.08998	162.918	0.02907	162.772	0.01852
				36.0696	0.00603	163.555	0.27005	164.041	0.09173	163.455	0.02994	163.315	0.0182
				35.5365	0.00571	164.184	0.27125	164.573	0.09297	164.081	0.03008	163.85	0.01861
				34.9995	0.00585	164.72	0.27152	165.114	0.09381	164.622	0.02976	164.388	0.01837
				34.3729	0.00557	165.26	0.27184	165.651	0.095	165.162	0.03059	164.928	0.01907
				33.8307	0.00538	165.799	0.27327	166.277	0.09712	165.694	0.03026	165.463	0.01861
				33.2906	0.00492	166.423	0.27374	166.818	0.09809	166.235	0.03128	166.092	0.01874
				32.6702	0.00488	166.964	0.27461	167.44	0.09943	166.859	0.03104	166.629	0.01921
				32.1316	0.00465	167.497	0.27549	168.069	0.10136	167.398	0.03095	167.26	0.01917
				31.593	0.00529	168.125	0.27618	168.612	0.10274	167.938	0.03169	167.794	0.01921
				31.0545	0.00428	168.666	0.27659	169.144	0.10386	168.473	0.03138	168.331	0.01939
				30.4259	0.004	169.198	0.27733	169.683	0.10598	169.103	0.03169	168.867	0.01976
				29.8849	0.0041	169.738	0.27817	170.219	0.10698	169.64	0.03225	169.495	0.01962
				29.354	0.0035	170.279	0.27904	170.848	0.1086	170.176	0.03192	170.034	0.01939
				28.8167	0.00363	170.901	0.27927	171.386	0.11067	170.803	0.03248	170.575	0.01999
				28.19	0.00341	171.441	0.28055	172.011	0.11233	171.342	0.03244	171.195	0.01986
				27.6478	0.00326	171.982	0.28092	172.551	0.11385	171.877	0.03313	171.736	0.01958
				27.1081	0.00304	172.516	0.28143	173.09	0.11564	172.417	0.03313	172.278	0.02049
				26.4813	0.00289	173.145	0.28249	173.624	0.11713	173.045	0.03298	172.81	0.02008
				25.9472	0.00266	173.685	0.28295	174.253	0.11934	173.58	0.03381	173.439	0.0199
				25.4104	0.00248	174.219	0.28364	174.795	0.12066	174.209	0.034	173.979	0.02045
				24.8729	0.00239	174.848	0.28461	175.415	0.12297	174.75	0.03363	174.511	0.02045
				24.3306	0.0022	175.381	0.28503	175.958	0.12518	175.289	0.03456	175.051	0.02055
				23.7029	0.00175	175.921	0.28567	176.493	0.12666	175.821	0.03437	175.596	0.0204
				23.172	0.00192	176.465	0.28604	177.03	0.12883	176.362	0.03482	176.215	0.02073
				22.6344	0.00192	177.085	0.28691	177.573	0.13039	176.985	0.03515	176.751	0.02101
				22.0958	0.00156	177.625	0.28784	178.196	0.13306	177.524	0.03538	177.297	0.0211
				21.467	0.00129	178.16	0.28848	178.732	0.13536	178.065	0.03562	177.827	0.02086
				20.9273	0.000914626	178.788	0.28954	179.276	0.13698	178.599	0.0357	178.366	0.02142
				20.387	0.000636262	179.331	0.28945	179.808	0.13938	179.136	0.03579	178.908	0.02133
				19.7602	0.00072905	179.864	0.29028	180.351	0.14136	179.768	0.03631	179.53	0.02124
				19.2289	0.000596495	180.4	0.29051	180.973	0.14417	180.301	0.03672	180.157	0.02216
				18.6903	0.000636262	181.034	0.29143	181.508	0.14638	180.927	0.03718	180.7	0.0217
				18.1507	0.000265109	181.566	0.29226	182.14	0.149	181.47	0.037	181.234	0.02151
				17.5236	3.97664e-05	182.107	0.29235	182.674	0.152	182.005	0.03713	181.769	0.02192
				16.9834	-0.000503707	182.64	0.29346	183.213	0.15403	182.543	0.03806	182.4	0.02165
				16.4509	0	183.178	0.29415	183.758	0.15624	183.084	0.0381	182.937	0.02211
				15.8247	-0.000225343	183.811	0.29452	184.29	0.15883	183.708	0.03806	183.471	0.0222
				15.2865	-0.000410919	184.433	0.29572	184.918	0.16223	184.245	0.03843	184.101	0.02234
				14.746	-7.95327e-05	185.062	0.29603	185.454	0.16486	184.787	0.03897	184.645	0.02239
				14.2051	-0.000172321	185.602	0.29682	186.079	0.16826	185.32	0.03906	185.173	0.02243
				13.5798	-0.000132555	186.135	0.29797	186.622	0.1707	185.95	0.03925	185.714	0.02276
				13.0464	-0.000172321	186.677	0.2983	187.155	0.17385	186.49	0.03949	186.347	0.0228
				12.508	-0.000450685	187.299	0.29871	187.697	0.17642	187.111	0.03949	186.966	0.02317
				11.9709	-7.95327e-05	187.837	0.29996	188.235	0.17978	187.739	0.03975	187.505	0.02276
				11.4306	-0.000450685	188.381	0.30028	188.856	0.18315	188.279	0.04063	188.137	0.02298
				10.8031	-0.000172321	189.004	0.30055	189.401	0.18619	188.815	0.04068	188.674	0.02363
				10.262	-0.000265109	189.541	0.30193	189.932	0.18933	189.351	0.04109	189.206	0.02312
				9.63466	-0.000132555	190.082	0.30226	190.471	0.19283	189.982	0.04169	189.749	0.0234
				9.10391	-0.000225343	190.616	0.30299	191.105	0.1966	190.607	0.0415	190.37	0.02358
				8.56588	-0.000410919	191.159	0.30314	191.726	0.20079	191.232	0.04206	191	0.02349
				8.02911	-0.000357897	191.779	0.30424	192.265	0.20388	191.774	0.0423	191.625	0.02367
				7.48834	-7.95327e-05	192.409	0.30474	192.897	0.20762	192.309	0.04252	192.17	0.02427
				6.85918	-3.97664e-05	193.039	0.30595	193.427	0.21172	192.936	0.04243	192.702	0.02382
				6.3203	-0.000318131	193.58	0.30599	193.967	0.21508	193.477	0.04331	193.241	0.02409
				5.78902	-0.000410919	194.112	0.30677	194.503	0.21877	194.012	0.04344	193.784	0.02373
				5.25078	-7.95327e-05	194.654	0.30733	195.13	0.22286	194.551	0.04399	194.404	0.02423
				4.6232	-0.000225343	195.275	0.30811	195.672	0.22692	195.093	0.04409	194.945	0.02451
				4.08391	-0.000410919	195.815	0.30826	196.206	0.23051	195.714	0.04446	195.488	0.02436
				3.54155	-3.97664e-05	196.358	0.30932	196.833	0.23448	196.253	0.04492	196.106	0.02479
				2.91397	-0.000172321	196.976	0.30986	197.375	0.23853	196.796	0.04492	196.646	0.02455
				2.38533	-0.000450685	197.518	0.31042	197.908	0.24203	197.326	0.04598	197.191	0.02505
				1.84466	-0.000410919	198.056	0.31133	198.448	0.24564	197.955	0.0458	197.72	0.02505
				1.30452	-3.97664e-05	198.589	0.31207	199.079	0.25001	198.493	0.04612	198.347	0.02538
				0.68011	-0.000410919	199.133	0.31248	199.609	0.25338	199.12	0.04658	198.891	0.02542
				0.13807	-0.000265109	199.757	0.31354	200.152	0.25706	199.658	0.04667	199.422	0.02492
				0.01097	0.00534	200.009	0.29743	200.693	0.26001	200.195	0.04718	199.961	0.02585
						199.371	0.26669	201.222	0.26332	200.731	0.04708	200.593	0.02585
						198.836	0.24503	201.854	0.26715	201.274	0.04792	201.213	0.0258
						198.298	0.22817	202.476	0.27074	201.898	0.04814	201.753	0.02607
						197.757	0.21393	203.106	0.27452	202.434	0.04805	202.385	0.02585
						197.129	0.20001	203.648	0.27748	202.977	0.0492	202.916	0.02644
						196.596	0.18961	204.18	0.27996	203.51	0.04934	203.545	0.02663
						196.056	0.18047	204.718	0.28319	204.05	0.05008	204.088	0.02658
						195.519	0.17278	205.26	0.28563	204.68	0.05058	204.62	0.02658
						194.979	0.16555	205.884	0.28853	205.303	0.05077	205.157	0.02672
						194.444	0.159	206.423	0.29143	205.928	0.05114	205.7	0.02713
						193.819	0.15187	207.049	0.29401	206.47	0.05142	206.321	0.02695
						193.191	0.14564	207.587	0.2959	207.004	0.05215	206.86	0.0276
						192.651	0.14126	208.128	0.29853	207.545	0.05224	207.4	0.02717
						192.111	0.13648	208.661	0.30033	208.084	0.05302	207.935	0.02732
						191.578	0.13192	209.2	0.30258	208.706	0.05311	208.563	0.02773
						191.04	0.12831	209.83	0.30484	209.246	0.05372	209.104	0.02773
						190.413	0.12403	210.453	0.30682	209.878	0.05418	209.728	0.02778
						189.874	0.12021	211.081	0.30848	210.411	0.05436	210.354	0.02796
						189.339	0.11716	211.617	0.31042	210.95	0.05478	210.894	0.02833
						188.711	0.11389	212.156	0.31207	211.484	0.05529	211.438	0.02829
						188.174	0.11076	212.699	0.31392	212.113	0.05561	211.967	0.02842
						187.632	0.10786	213.32	0.31557	212.653	0.05611	212.595	0.02861
						187.098	0.10514	213.86	0.31669	213.188	0.0563	213.14	0.02879
						186.471	0.10256	214.395	0.31834	213.725	0.05717	213.759	0.02929
						185.933	0.10012	215.022	0.31972	214.268	0.05736	214.298	0.02907
						185.392	0.09786	215.562	0.32069	214.892	0.05778	214.841	0.02902
						184.851	0.09588	216.098	0.32244	215.428	0.05823	215.375	0.0292
						184.231	0.09316	216.637	0.32355	215.964	0.05892	215.911	0.02994
						183.694	0.09118	217.177	0.32475	216.594	0.05938	216.545	0.02967
						183.154	0.08953	217.801	0.32622	217.133	0.05938	217.078	0.02981
						182.525	0.08722	218.343	0.32718	217.667	0.06022	217.614	0.03008
						181.992	0.08566	218.876	0.3283	218.206	0.0605	218.15	0.03008
						181.452	0.08404	219.413	0.3294	218.838	0.06113	218.688	0.03045
						180.915	0.08257	220.046	0.33059	219.458	0.06173	219.316	0.03059
						180.375	0.08077	220.667	0.3323	220.089	0.06257	219.853	0.03091
						179.745	0.07929	221.297	0.33332	220.627	0.06316	220.482	0.03082
						179.213	0.07827	221.839	0.33396	221.162	0.06353	221.018	0.03091
						178.587	0.07602	222.369	0.3352	221.703	0.0639	221.555	0.0316
						178.047	0.07487	222.908	0.33589	222.246	0.06446	222.093	0.03123
						177.505	0.07371	223.454	0.33682	222.864	0.06547	222.635	0.03147
						176.974	0.07252	224.071	0.33816	223.407	0.0656	223.263	0.03197
						176.434	0.07077	224.613	0.33876	224.029	0.06616	223.886	0.03169
						175.808	0.0699	225.24	0.34017	224.568	0.06722	224.514	0.03225
						175.268	0.0685	225.775	0.34073	225.109	0.06744	225.056	0.0321
						174.727	0.06699	226.318	0.34179	225.644	0.06809	225.589	0.0322
						174.195	0.0663	226.851	0.34253	226.182	0.06815	226.131	0.0322
						173.567	0.06538	227.392	0.34363	226.813	0.06915	226.668	0.03248
						173.03	0.06359	228.015	0.3446	227.437	0.06994	227.291	0.03275
						172.488	0.06298	228.645	0.34529	228.063	0.07077	227.83	0.03275
						171.866	0.0616	229.271	0.34635	228.605	0.07127	228.366	0.03275
						171.33	0.06068	229.813	0.34709	229.14	0.07196	228.905	0.03331
						170.79	0.05989	230.346	0.34769	229.678	0.07247	229.445	0.03344
						170.249	0.0592	230.89	0.34853	230.213	0.0733	229.986	0.03354
						169.621	0.05791	231.42	0.3494	230.841	0.0739	230.605	0.03404
						169.089	0.05616	232.049	0.35013	231.382	0.07422	231.234	0.03376
						168.548	0.05657	232.593	0.35082	232.004	0.07501	231.778	0.03419
						168.01	0.05585	233.213	0.35203	232.544	0.07602	232.308	0.03456
						167.47	0.05488	233.752	0.3524	233.086	0.07625	232.848	0.03437
						166.84	0.05399	234.288	0.35336	233.618	0.07749	233.482	0.0345
						166.219	0.05311	234.827	0.35381	234.158	0.07764	234.1	0.03488
						165.594	0.05188	235.37	0.354	234.784	0.0787	234.729	0.03488
						165.056	0.05151	235.992	0.35543	235.32	0.07883	235.272	0.03482
						164.516	0.05073	236.53	0.3559	235.861	0.07985	235.803	0.03575
						163.976	0.04967	237.066	0.35718	236.396	0.08067	236.341	0.03556
						163.444	0.04943	237.693	0.35802	237.022	0.08155	236.885	0.03566
						162.815	0.04879	238.235	0.3582	237.566	0.08214	237.506	0.03616
						162.278	0.04796	238.859	0.35912	238.189	0.0832	238.045	0.03612
						161.648	0.0474	239.397	0.35999	238.818	0.08432	238.587	0.03694
						161.107	0.04653	240.026	0.36018	239.359	0.08445	239.209	0.03685
						160.575	0.04598	240.562	0.36165	239.982	0.0857	239.746	0.03676
						160.038	0.04511	241.098	0.36193	240.521	0.08685	240.289	0.037
						159.499	0.04502	241.643	0.36271	241.144	0.0875	240.822	0.03676
						158.87	0.04427	242.264	0.36349	241.685	0.08837	241.449	0.03759
						158.329	0.04349	242.804	0.36401	242.314	0.08934	241.991	0.03741
						157.701	0.04299	243.341	0.36474	242.848	0.08975	242.612	0.03763
						157.17	0.04247	243.965	0.36561	243.473	0.091	243.151	0.03824
						156.633	0.04169	244.503	0.36598	244.105	0.09187	243.694	0.03806
						156.094	0.04128	245.043	0.36667	244.641	0.09325	244.228	0.03815
						155.551	0.04114	245.587	0.36741	245.178	0.09381	244.765	0.03815
						154.932	0.04012	246.206	0.36783	245.713	0.09505	245.397	0.03865
						154.393	0.03981	246.745	0.36851	246.343	0.0956	245.93	0.03884
						153.854	0.03875	247.288	0.36954	246.883	0.09647	246.47	0.03897
						153.314	0.03897	247.909	0.36995	247.415	0.09786	247.01	0.03971
						152.686	0.0381	248.45	0.3705	248.045	0.09855	247.543	0.03953
						152.151	0.038	248.984	0.37147	248.587	0.09965	248.172	0.03975
						151.525	0.03731	249.522	0.37193	249.12	0.10017	248.71	0.03994
						150.898	0.03681	250.154	0.37225	249.659	0.10164	249.335	0.04012
						150.36	0.03635	250.686	0.37313	250.291	0.10265	249.874	0.04059
						149.82	0.03635	251.226	0.37354	250.824	0.10325	250.415	0.04063
						149.282	0.03534	251.766	0.37441	251.363	0.10492	250.946	0.04105
						148.658	0.03491	252.299	0.37465	251.897	0.1057	251.485	0.04091
						148.03	0.03456	252.929	0.37538	252.437	0.10698	252.118	0.04124
						147.404	0.03385	253.47	0.37635	253.066	0.10832	252.65	0.04193
						146.864	0.03368	254.093	0.37691	253.69	0.10952	253.189	0.0416
						146.326	0.0335	254.634	0.37732	254.317	0.1109	253.731	0.04197
						145.785	0.03298	255.167	0.3781	254.86	0.11182	254.35	0.04256
						145.253	0.03266	255.704	0.37875	255.394	0.11311	254.89	0.04225
						144.626	0.03229	256.248	0.37907	255.935	0.11408	255.428	0.04256
						144.088	0.03169	256.87	0.37958	256.467	0.11528	256.053	0.04299
						143.459	0.0311	257.41	0.38078	257.095	0.11661	256.593	0.04303
						142.919	0.03114	257.951	0.38096	257.638	0.11804	257.13	0.04331
						142.388	0.03069	258.573	0.38152	258.26	0.1197	257.67	0.04349
						141.85	0.03035	259.113	0.3828	258.799	0.12057	258.295	0.04362
						141.31	0.02981	259.648	0.38294	259.341	0.12224	258.838	0.04396
						140.683	0.02963	260.187	0.38353	259.872	0.12325	259.46	0.0439
						140.141	0.02911	260.816	0.38455	260.411	0.12487	260.087	0.04478
						139.609	0.02884	261.351	0.38474	261.045	0.12634	260.631	0.04496
						138.982	0.02857	261.891	0.38534	261.665	0.12799	261.163	0.04455
						138.443	0.02801	262.426	0.38561	262.292	0.12965	261.7	0.04556
						137.904	0.02788	263.054	0.38709	262.837	0.13122	262.333	0.04574
						137.363	0.0276	263.595	0.38718	263.367	0.13228	262.954	0.04589
						136.735	0.02736	264.217	0.38801	263.911	0.13408	263.583	0.04598
						136.204	0.02682	264.845	0.38833	264.533	0.13596	264.124	0.0463
						135.664	0.02658	265.387	0.38926	265.071	0.13717	264.658	0.0463
						135.127	0.02676	265.926	0.38986	265.614	0.13905	265.196	0.04722
						134.588	0.02626	266.456	0.39096	266.235	0.1408	265.739	0.04695
						133.956	0.02566	267.088	0.39105	266.774	0.14205	266.361	0.04736
						133.425	0.02552	267.711	0.39192	267.31	0.14385	266.897	0.04792
						132.799	0.02483	268.249	0.39233	267.848	0.14519	267.44	0.04773
						132.259	0.02483	268.882	0.39336	268.48	0.14748	268.065	0.04818
						131.722	0.02446	269.414	0.39377	269.012	0.14942	268.6	0.04902
						131.181	0.02469	269.954	0.39436	269.549	0.15085	269.143	0.04879
						130.641	0.02427	270.49	0.39479	270.094	0.15274	269.676	0.04898
						130.02	0.02401	271.117	0.39552	270.627	0.15462	270.302	0.04943
						129.395	0.02321	271.658	0.39639	271.254	0.15671	270.845	0.04952
						128.766	0.0234	272.282	0.39682	271.797	0.15859	271.378	0.05017
						128.227	0.0234	272.821	0.39708	272.419	0.16067	271.919	0.05045
						127.689	0.02271	273.361	0.39823	272.959	0.16306	272.452	0.05054
						127.155	0.02211	273.894	0.39814	273.494	0.16541	273.081	0.05095
						126.525	0.02239	274.434	0.39888	274.031	0.16702	273.622	0.05127
						125.899	0.02155	275.063	0.39963	274.573	0.16877	274.251	0.05201
						125.361	0.02174	275.687	0.39981	275.196	0.17117	274.782	0.05192
						124.733	0.02142	276.314	0.40063	275.734	0.17351	275.324	0.05233
						124.196	0.02188	276.852	0.40141	276.276	0.17541	275.858	0.05205
						123.653	0.02128	277.39	0.40192	276.899	0.17822	276.397	0.05266
						123.114	0.02101	277.932	0.40271	277.439	0.18071	277.028	0.0533
						122.495	0.02008	278.466	0.40279	277.981	0.18255	277.563	0.05289
						121.866	0.02031	279.092	0.40335	278.51	0.1849	278.188	0.05372
						121.24	0.01995	279.636	0.40413	279.144	0.18817	278.73	0.05427
						120.702	0.01958	280.255	0.40482	279.677	0.19039	279.266	0.05427
						120.16	0.02004	280.795	0.4051	280.215	0.19246	279.801	0.05469
						119.621	0.01953	281.332	0.40603	280.75	0.19541	280.345	0.05524
						119.091	0.01893	281.873	0.40644	281.289	0.1978	280.967	0.05533
						118.461	0.01898	282.411	0.40713	281.921	0.20061	281.504	0.05524
						117.923	0.0187	283.035	0.4075	282.46	0.20351	282.048	0.05657
						117.385	0.01874	283.575	0.40843	283.083	0.20693	282.578	0.05635
						116.844	0.01805	284.115	0.40878	283.627	0.20928	283.206	0.05653
						116.306	0.01837	284.647	0.40934	284.155	0.2125	283.749	0.05745
						115.684	0.01801	285.276	0.40985	284.697	0.21494	284.37	0.05745
						115.148	0.01755	285.819	0.41022	285.231	0.21784	284.911	0.05741
						114.519	0.01727	286.439	0.41059	285.858	0.22154	285.45	0.0581
						113.978	0.01732	287.072	0.41146	286.401	0.22435	285.983	0.05842
						113.439	0.01714	287.61	0.41215	286.934	0.22729	286.525	0.05883
						112.908	0.01718	288.144	0.41234	287.474	0.23025	287.152	0.05901
						112.279	0.0169	288.685	0.41312	288.104	0.23402	287.685	0.05966
						111.653	0.01662	289.306	0.4139	288.728	0.23771	288.227	0.06007
						111.115	0.01653	289.846	0.4145	289.264	0.24043	288.764	0.05998
						110.487	0.01649	290.388	0.41496	289.897	0.24424	289.299	0.06054
						109.947	0.01612	291.009	0.4157	290.429	0.24789	289.842	0.06113
						109.406	0.01575	291.549	0.41653	290.969	0.25079	290.465	0.06141
						108.874	0.0158	292.09	0.41699	291.503	0.25461	291.002	0.06151
						108.249	0.01565	292.625	0.41731	292.132	0.25863	291.539	0.06238
						107.711	0.01547	293.253	0.41846	292.675	0.26162	292.078	0.06257
						107.17	0.01524	293.794	0.41855	293.297	0.26572	292.62	0.06303
						106.543	0.01534	294.417	0.41939	293.834	0.26931	293.151	0.06322
						106.003	0.01487	295.044	0.41971	294.377	0.27249	293.78	0.06376
						105.463	0.01465	295.58	0.42068	294.909	0.27571	294.323	0.0639
						104.931	0.01469	296.12	0.42101	295.45	0.27945	294.857	0.06413
						104.306	0.01446	296.658	0.42183	296.075	0.28364	295.393	0.06519
						103.766	0.01437	297.283	0.42224	296.702	0.2877	295.93	0.06519
						103.226	0.01418	297.91	0.42294	297.33	0.29171	296.561	0.06569
						102.687	0.01409	298.541	0.42335	297.874	0.29503	297.097	0.06621
						102.156	0.01377	299.075	0.42469	298.402	0.29884	297.728	0.06666
						101.526	0.01381	299.615	0.42451	298.945	0.30193	298.26	0.06727
						100.989	0.01349	300.079	0.41893	299.487	0.3053	298.799	0.06718
						100.451	0.01327	299.684	0.38658	300.106	0.30926	299.335	0.06819
						99.8224	0.01312	299.061	0.34857	300.648	0.31282	299.872	0.06819
						99.2818	0.01303	298.521	0.32331	301.272	0.31654	300.504	0.0685
						98.7512	0.01303	297.981	0.30267	301.811	0.31972	301.036	0.06956
						98.2126	0.0128	297.358	0.28217	302.352	0.32374	301.666	0.06994
						97.5835	0.01257	296.82	0.26719	302.883	0.32664	302.209	0.06994
						97.0476	0.01262	296.279	0.2537	303.425	0.33014	302.83	0.07109
						96.5075	0.01239	295.739	0.2419	304.049	0.33387	303.367	0.0709
						95.8755	0.01206	295.11	0.22964	304.588	0.33677	303.913	0.07174
						95.3393	0.01206	294.49	0.21905	305.13	0.34017	304.533	0.07247
						94.8073	0.01188	293.863	0.20896	305.662	0.34295	305.074	0.07265
						94.2675	0.01174	293.324	0.20148	306.291	0.34654	305.61	0.07293
						93.6418	0.01174	292.785	0.19471	306.827	0.34953	306.144	0.07321
						93.1021	0.01169	292.244	0.18909	307.368	0.35244	306.777	0.07431
						92.5602	0.01143	291.712	0.18283	307.996	0.35584	307.399	0.0744
						92.0274	0.01096	291.086	0.17642	308.53	0.35884	308.027	0.07537
						91.4913	0.011	290.547	0.17107	309.07	0.3612	308.568	0.07589
						90.8651	0.01091	290.006	0.16657	309.611	0.36395	309.104	0.07602
						90.3249	0.01087	289.466	0.16214	310.143	0.36663	309.731	0.07686
						89.6982	0.01087	288.845	0.15734	310.772	0.36995	310.272	0.07745
						89.157	0.01041	288.308	0.15347	311.307	0.37207	310.807	0.07782
						88.6243	0.01055	287.767	0.14997	311.936	0.37529	311.343	0.07864
						88.0849	0.01009	287.141	0.14592	312.476	0.37756	311.88	0.07915
						87.5485	0.0105	286.599	0.14256	313.011	0.37953	312.509	0.07943
						86.9218	0.01009	286.066	0.13988	313.547	0.38243	313.048	0.07994
						86.3797	0.00994	285.529	0.1368	314.091	0.38424	313.583	0.08063
						85.8409	0.01009	284.9	0.13334	314.714	0.38705	314.121	0.08132
						85.3102	0.00966	284.36	0.1309	315.25	0.38948	314.754	0.08145
						84.6809	0.00935	283.739	0.1279	315.788	0.39137	315.375	0.08242
						84.1434	0.00958	283.112	0.12509	316.326	0.39345	316.003	0.08307
						83.6065	0.00935	282.573	0.12269	316.956	0.39579	316.543	0.08395
						82.9762	0.00903	282.034	0.12085	317.49	0.39801	317.077	0.08432
						82.4353	0.00903	281.494	0.1186	318.119	0.39998	317.62	0.08495
						81.904	0.00897	280.96	0.11653	318.746	0.40234	318.155	0.0856
						81.3649	0.00893	280.332	0.11422	319.283	0.40385	318.78	0.08625
						80.7379	0.00884	279.796	0.11242	319.821	0.40588	319.323	0.08689
						80.2013	0.00843	279.165	0.11021	320.363	0.40727	319.946	0.08713
						79.6606	0.00862	278.625	0.10855	320.985	0.4093	320.482	0.08832
						79.0312	0.00838	278.094	0.10708	321.524	0.41133	321.026	0.0886
						78.4943	0.00815	277.555	0.10492	322.067	0.41275	321.559	0.08947
						77.9616	0.00806	276.925	0.1033	322.688	0.41446	322.1	0.08985
						77.4241	0.0081	276.385	0.10211	323.229	0.41626	322.723	0.09081
						76.7952	0.00797	275.853	0.1003	323.765	0.41777	323.262	0.09146
						76.257	0.00765	275.224	0.09846	324.299	0.41924	323.805	0.09173
						75.7159	0.00769	274.687	0.0974	324.932	0.42082	324.334	0.09307
						75.1828	0.00815	274.148	0.09551	325.466	0.42229	324.964	0.09331
						74.6451	0.00746	273.609	0.0945	326.004	0.42376	325.509	0.09399
						74.0194	0.00746	272.985	0.09312	326.545	0.42542	326.038	0.09519
						73.4779	0.00722	272.448	0.09201	327.08	0.42648	326.667	0.09588
						72.9397	0.00704	271.91	0.09053	327.709	0.42791	327.204	0.09616
						72.3121	0.00672	271.367	0.0891	328.244	0.42979	327.74	0.09703
						71.7719	0.007	270.835	0.08837	328.872	0.43141	328.282	0.09805
						71.241	0.00685	270.209	0.08698	329.416	0.43201	328.906	0.09859
						70.7038	0.00672	269.581	0.0857	329.944	0.43363	329.444	0.09906
						70.0741	0.00672	268.955	0.08445	330.485	0.43441	329.987	0.10053
						69.5341	0.00644	268.414	0.08344	331.02	0.43569	330.61	0.10099
						68.9966	0.00659	267.871	0.08201	331.648	0.43731	331.15	0.10178
						68.373	0.00644	267.341	0.0816	332.191	0.43824	331.69	0.10298
						67.8352	0.00616	266.803	0.08049	332.724	0.43943	332.222	0.1033
						67.2986	0.00607	266.175	0.07943	333.262	0.44049	332.764	0.10449
						66.7596	0.00585	265.634	0.0787	333.804	0.44114	333.385	0.10537
						66.1291	0.00589	265.005	0.07731	334.425	0.44275	333.926	0.10598
						65.5901	0.00579	264.473	0.07658	334.968	0.44395	334.467	0.10685
						65.0598	0.00534	263.935	0.07574	335.598	0.44583	335.001	0.10754
						64.5213	0.00547	263.397	0.07501	336.129	0.44643	335.63	0.10915
						63.9812	0.00566	262.855	0.07399	336.673	0.4474	336.165	0.10942
						63.3553	0.0051	262.233	0.07312	337.207	0.44795	336.703	0.11002
						62.8138	0.00516	261.695	0.07247	337.831	0.44957	337.331	0.1116
						62.1854	0.0051	261.156	0.07141	338.375	0.45039	337.867	0.11229
						61.6534	0.00497	260.615	0.0709	338.994	0.45127	338.404	0.11329
						61.1153	0.00479	260.081	0.07003	339.624	0.45289	338.949	0.11371
						60.5768	0.00534	259.457	0.06906	340.167	0.45367	339.569	0.11538
						60.0367	0.00488	258.917	0.06841	340.698	0.45445	340.111	0.11629
						59.411	0.00441	258.286	0.06763	341.24	0.45542	340.645	0.11666
						58.8688	0.0046	257.748	0.06675	341.871	0.45657	341.27	0.11809
						58.3378	0.00441	257.216	0.06616	342.491	0.45786	341.813	0.11906
						57.799	0.00441	256.676	0.06579	343.12	0.45916	342.349	0.12012
						57.1733	0.00482	256.049	0.06482	343.663	0.45957	342.883	0.12127
						56.6339	0.00437	255.508	0.06404	344.282	0.46067	343.517	0.12256
						56.0929	0.0041	254.975	0.06353	344.824	0.46132	344.051	0.12325
						55.4656	0.00369	254.348	0.0627	345.446	0.46238	344.589	0.1244
						54.9335	0.004	253.812	0.06215	345.987	0.4634	345.125	0.12587
						54.3949	0.004	253.269	0.06178	346.528	0.4644	345.663	0.12675
						53.8583	0.00378	252.736	0.06113	347.15	0.46509	346.293	0.12762
						53.2307	0.00326	252.197	0.06068	347.689	0.46634	346.917	0.12919
						52.6895	0.00359	251.571	0.05985	348.231	0.46671	347.546	0.13043
						52.1508	0.00372	251.029	0.05934	348.855	0.46731	348.087	0.13192
						51.6194	0.00289	250.489	0.05875	349.391	0.46865	348.62	0.13251
						51.0787	0.00298	249.959	0.05791	349.933	0.46906	349.161	0.13426
						50.4522	0.00326	249.331	0.05745	350.467	0.47008	349.783	0.13542
						49.9169	0.00257	248.789	0.05704	351.094	0.47071	350.412	0.13652
						49.375	0.00266	248.25	0.05648	351.63	0.47136	350.953	0.13795
						48.7459	0.00285	247.628	0.05575	352.17	0.47228	351.577	0.13951
						48.2082	0.00257	247.089	0.05542	352.714	0.47311	352.114	0.14035
						47.676	0.00248	246.552	0.05514	353.244	0.47395	352.658	0.14201
						47.1382	0.00244	246.013	0.05404	353.875	0.47376	353.19	0.14301
						46.5106	0.00257	245.381	0.05382	354.41	0.47533	353.817	0.14454
						45.9713	0.00211	244.85	0.05339	355.035	0.47629	354.353	0.14597
						45.4304	0.00207	244.223	0.05252	355.577	0.47652	354.894	0.14735
						44.8027	0.00229	243.683	0.05224	356.111	0.47767	355.524	0.1491
						44.2699	0.00175	243.144	0.05211	356.65	0.47818	356.056	0.15044
						43.7326	0.00175	242.605	0.05127	357.192	0.47914	356.597	0.15163
						43.1933	0.0016	242.073	0.05077	357.814	0.48017	357.136	0.15325
						42.5675	0.00151	241.444	0.05054	358.356	0.48048	357.759	0.1549
						42.0267	0.00129	240.908	0.04985	358.888	0.48154	358.299	0.15637
						41.487	0.00147	240.368	0.0493	359.429	0.48169	358.835	0.15777
						40.9542	0.00166	239.827	0.04915	360.061	0.48283	359.461	0.15942
						40.4199	0.00129	239.293	0.04846	360.591	0.48366	360.004	0.16131
						39.7896	0.00105	238.666	0.04792	361.133	0.48431	360.626	0.16329
						39.2492	0.00123	238.13	0.04768	361.765	0.48541	361.165	0.16458
						38.6236	0.000450685	237.589	0.0474	362.294	0.48588	361.798	0.16674
						38.0807	0.000782072	237.049	0.04699	362.835	0.48657	362.328	0.16836
						37.5495	0.000954392	236.518	0.04639	363.368	0.48726	362.867	0.16992
						37.0126	0.000914626	235.888	0.04593	363.997	0.48819	363.41	0.17191
						36.474	0.000596495	235.35	0.0458	364.54	0.48919	363.946	0.17366
						35.8464	0.000450685	234.725	0.04492	365.073	0.4896	364.483	0.17532
						35.3062	0.00087486	234.184	0.04487	365.613	0.49062	365.108	0.1773
						34.7744	0.000225343	233.643	0.04441	366.148	0.49085	365.735	0.17915
						34.2357	-3.97664e-05	233.112	0.04418	366.776	0.49191	366.278	0.18131
						33.6071	7.95327e-05	232.484	0.0439	367.317	0.49274	366.809	0.18319
						33.0704	3.97664e-05	231.947	0.04349	367.851	0.49338	367.35	0.18531
						32.5314	-3.97664e-05	231.407	0.04327	368.479	0.49362	367.885	0.18689
						31.9003	0.000172321	230.776	0.04284	369.02	0.49468	368.514	0.18918
						31.3624	-3.97664e-05	230.237	0.04243	369.553	0.49496	369.054	0.19158
						30.8244	-0.000225343	229.707	0.04206	370.092	0.4955	369.676	0.1937
						30.2919	0	229.169	0.04091	370.724	0.49634	370.216	0.19614
						29.6659	0.000172321	228.541	0.04128	371.345	0.49708	370.756	0.19813
						29.1258	-0.000172321	228.001	0.04091	371.976	0.49786	371.292	0.20001
						28.5845	-0.000172321	227.468	0.04054	372.51	0.49911	371.829	0.20185
						27.9587	0.000172321	226.929	0.0404	373.049	0.49956	372.46	0.20481
						27.4269	-0.000318131	226.392	0.04027	373.583	0.49965	372.994	0.20762
						26.8869	-0.000225343	225.765	0.03949	374.122	0.50067	373.533	0.20881
						26.3486	-0.000225343	225.224	0.03943	374.752	0.50149	374.068	0.21131
						25.7245	-0.000132555	224.682	0.03934	375.285	0.50237	374.696	0.21393
						25.1834	-0.000172321	224.057	0.03865	375.915	0.50306	375.239	0.21568
						24.6412	-0.000318131	223.525	0.03856	376.457	0.50334	375.771	0.21868
						24.1093	-0.000132555	222.987	0.03815	376.99	0.50403	376.401	0.22154
						23.573	-3.97664e-05	222.447	0.0381	377.527	0.50499	376.938	0.22347
						22.945	-0.000265109	221.819	0.03741	378.071	0.50551	377.473	0.22711
						22.4049	-3.97664e-05	221.284	0.03737	378.693	0.50624	378.016	0.22891
						21.8674	0	220.746	0.03718	379.232	0.50745	378.64	0.23176
						21.2372	-0.000172321	220.122	0.03631	379.768	0.50767	379.176	0.23485
						20.7044	-0.000225343	219.581	0.03653	380.397	0.50851	379.719	0.23719
						20.1671	0	219.042	0.03631	380.936	0.50957	380.343	0.24019
						19.6314	-7.95327e-05	218.502	0.03598	381.561	0.51035	380.88	0.24318
						18.9998	-7.95327e-05	217.873	0.03556	382.099	0.51089	381.423	0.24651
						18.4597	-3.97664e-05	217.342	0.03538	382.727	0.51132	381.954	0.2488
						17.9224	-0.000172321	216.803	0.03488	383.262	0.5121	382.498	0.25152
						17.2989	-0.000265109	216.266	0.0345	383.889	0.51251	383.119	0.25558
						16.7613	0	215.725	0.03437	384.432	0.51353	383.658	0.25803
						16.2256	0	215.095	0.03413	384.965	0.5137	384.194	0.26088
						15.6837	-7.95327e-05	214.475	0.03363	385.504	0.51454	384.733	0.26332
						15.0562	-0.000225343	213.847	0.03359	386.045	0.51532	385.361	0.26734
						14.5176	-7.95327e-05	213.309	0.03335	386.668	0.51606	385.987	0.27084
						13.9839	0	212.773	0.03289	387.207	0.51688	386.614	0.27465
						13.446	-3.97664e-05	212.232	0.03298	387.743	0.5174	387.154	0.27738
						12.9077	-0.000225343	211.601	0.0322	388.279	0.51841	387.688	0.28055
						12.2812	-7.95327e-05	211.07	0.03216	388.91	0.5191	388.316	0.28466
						11.7409	-0.000172321	210.442	0.0322	389.447	0.51951	388.858	0.28756
						11.1122	-7.95327e-05	209.817	0.03201	389.983	0.51997	389.48	0.29147
						10.5738	-3.97664e-05	209.188	0.03104	390.616	0.52122	390.02	0.29507
						10.0431	0	208.649	0.03132	391.149	0.52177	390.644	0.29875
						9.50303	-0.000172321	208.11	0.031	391.69	0.52215	391.185	0.30171
						8.96573	-0.000132555	207.57	0.03063	392.223	0.52283	391.724	0.30521
						8.33615	0	207.037	0.03032	392.85	0.52362	392.258	0.30826
						7.79474	-7.95327e-05	206.409	0.03032	393.394	0.52417	392.797	0.31194
						7.25766	-0.000132555	205.874	0.03004	393.924	0.52518	393.342	0.31529
						6.72818	0	205.335	0.02994	394.466	0.52531	393.961	0.31944
						6.09859	0	204.792	0.02994	395.002	0.52637	394.501	0.32285
						5.5594	-7.95327e-05	204.253	0.02963	395.629	0.52721	395.038	0.32631
						5.02042	-7.95327e-05	203.633	0.02925	396.17	0.52739	395.573	0.32921
						4.39084	-0.000225343	203.004	0.02898	396.796	0.52804	396.116	0.33308
						3.85872	-0.000543474	202.467	0.02861	397.331	0.52914	396.649	0.33645
						3.321	3.97664e-05	201.839	0.02857	397.874	0.5297	397.275	0.34017
						2.78508	-7.95327e-05	201.3	0.02847	398.406	0.53052	397.821	0.34423
						2.15529	-3.97664e-05	200.76	0.02838	398.948	0.53108	398.351	0.34728
						1.61673	-3.97664e-05	200.228	0.02769	399.571	0.53191	398.893	0.35082
						1.07712	-0.000265109	199.599	0.02823	400.104	0.52602	399.428	0.35372
						0.44827	-0.000410919	198.973	0.02732	399.553	0.47712	400.054	0.35839
						-0.07404	0.00322	198.346	0.02745	399.022	0.4398	400.593	0.36165
								197.807	0.02708	398.483	0.40994	401.219	0.36576
								197.27	0.02686	397.942	0.38459	401.761	0.3687
								196.73	0.02663	397.41	0.36258	402.295	0.37225
								196.196	0.02658	396.783	0.33958	402.836	0.37547
								195.568	0.02621	396.244	0.32235	403.374	0.37903
								194.941	0.02602	395.703	0.3072	403.997	0.38234
								194.313	0.0258	395.173	0.29356	404.539	0.3858
								193.687	0.0258	394.545	0.27852	405.071	0.38921
								193.148	0.02561	394.005	0.26761	405.613	0.39271
								192.607	0.02505	393.467	0.25747	406.153	0.39548
								192.068	0.02515	392.841	0.24646	406.775	0.39888
								191.537	0.02488	392.298	0.23784	407.317	0.40257
								190.908	0.02473	391.766	0.23061	407.94	0.40603
								190.282	0.02455	391.23	0.22277	408.48	0.40884
								189.653	0.02446	390.6	0.21522	409.019	0.41178
								189.028	0.02418	390.057	0.20909	409.553	0.41468
								188.488	0.02414	389.438	0.20228	410.184	0.41792
								187.947	0.02391	388.81	0.19623	410.715	0.4211
								187.413	0.02363	388.184	0.18933	411.255	0.42367
								186.877	0.02345	387.556	0.18509	411.799	0.42689
								186.249	0.02377	387.016	0.18084	412.334	0.42989
								185.709	0.0233	386.476	0.1766	412.959	0.43262
								185.171	0.02289	385.944	0.17292	413.495	0.43588
								184.63	0.02271	385.314	0.16873	414.123	0.43846
								184.099	0.02295	384.778	0.16514	414.663	0.44192
								183.473	0.02276	384.237	0.16173	415.197	0.44423
								182.934	0.02211	383.702	0.15868	415.737	0.44671
								182.305	0.02243	383.163	0.15587	416.279	0.44905
								181.765	0.02211	382.539	0.15219	416.901	0.45214
								181.227	0.0217	381.998	0.15006	417.44	0.45495
								180.694	0.02183	381.456	0.14712	417.977	0.45685
								180.067	0.02128	380.837	0.14435	418.602	0.46012
								179.439	0.02155	380.297	0.14195	419.144	0.46228
								178.811	0.02114	379.759	0.13957	419.68	0.46463
								178.276	0.02086	379.218	0.13754	420.215	0.46721
								177.735	0.02105	378.591	0.13509	420.848	0.46965
								177.192	0.0211	378.058	0.13293	421.382	0.47201
								176.661	0.02045	377.432	0.13067	421.922	0.47395
								176.036	0.02064	376.892	0.1285	422.455	0.47629
								175.408	0.02017	376.351	0.12703	423.086	0.47896
								174.781	0.02027	375.818	0.12537	423.628	0.48067
								174.242	0.02004	375.28	0.12366	424.16	0.48307
								173.7	0.01995	374.651	0.12145	424.79	0.48565
								173.161	0.01999	374.114	0.12007	425.326	0.48722
								172.632	0.01971	373.575	0.1186	425.862	0.48952
								172.002	0.01939	373.041	0.11716	426.404	0.49154
								171.464	0.01939	372.501	0.11542	426.937	0.49347
								170.838	0.01902	371.873	0.1138	427.567	0.49565
								170.296	0.01902	371.337	0.11223	428.102	0.4974
								169.756	0.01911	370.707	0.11108	428.64	0.49928
								169.226	0.01943	370.173	0.10938	429.184	0.50086
								168.688	0.01856	369.636	0.10823	429.805	0.50339
								168.058	0.01865	369.097	0.10717	430.344	0.50499
								167.522	0.0187	368.556	0.10574	430.88	0.50642
								166.982	0.01783	367.927	0.10445	431.508	0.50882
								166.442	0.01801	367.396	0.10307	432.049	0.50961
								165.908	0.0182	366.767	0.10246	432.583	0.51169
								165.284	0.01768	366.232	0.10131	433.121	0.51297
								164.746	0.01759	365.689	0.09961	433.751	0.51504
								164.116	0.01778	365.149	0.09869	434.375	0.51707
								163.577	0.01796	364.617	0.09763	434.911	0.51863
								163.037	0.0175	363.991	0.09638	435.544	0.52066
								162.505	0.0174	363.452	0.09541	436.076	0.52196
								161.877	0.01709	362.909	0.09468	436.615	0.52321
								161.341	0.01686	362.377	0.09381	437.151	0.5249
								160.799	0.01709	361.75	0.09275	437.78	0.52671
								160.173	0.01672	361.211	0.09173	438.323	0.52753
								159.632	0.01662	360.671	0.09104	438.943	0.5297
								159.099	0.01653	360.042	0.0897	439.484	0.53089
								158.561	0.01681	359.508	0.0891	440.022	0.53233
								158.023	0.0163	358.972	0.08832	440.557	0.53426
								157.398	0.0163	358.434	0.0875	441.1	0.53499
								156.857	0.01612	357.802	0.08635	441.724	0.53679
								156.315	0.01603	357.263	0.08583	442.261	0.53817
								155.785	0.01599	356.732	0.0851	442.803	0.53947
								155.157	0.01539	356.195	0.08399	443.335	0.54061
								154.617	0.01547	355.653	0.08358	443.878	0.54176
								154.079	0.01575	355.023	0.0827	444.5	0.5437
								153.452	0.01539	354.403	0.08164	445.038	0.54457
								152.91	0.01524	353.775	0.08086	445.668	0.54624
								152.379	0.01561	353.148	0.07989	446.202	0.54762
								151.843	0.01515	352.608	0.07948	446.741	0.54854
								151.213	0.01487	352.069	0.07883	447.277	0.54988
								150.675	0.01483	351.536	0.07801	447.817	0.55075
								150.135	0.01497	350.908	0.07721	448.444	0.552
								149.504	0.01459	350.369	0.07671	448.981	0.55365
								148.974	0.01478	349.743	0.07593	449.607	0.5549
								148.437	0.01442	349.204	0.07546	450.15	0.55592
								147.898	0.01442	348.663	0.07477	450.683	0.55762
								147.271	0.01433	348.123	0.07422	451.226	0.55858
								146.732	0.01442	347.504	0.0734	451.756	0.55961
								146.19	0.014	346.965	0.07308	452.386	0.56093
								145.659	0.01428	346.423	0.07247	452.929	0.56223
								145.12	0.01396	345.797	0.0715	453.459	0.56301
								144.494	0.01353	345.262	0.07114	454	0.56426
								143.955	0.01353	344.725	0.07063	454.631	0.5656
								143.325	0.01381	344.188	0.0704	455.252	0.56711
								142.786	0.01353	343.646	0.06952	455.793	0.5677
								142.256	0.0134	343.017	0.06888	456.426	0.56876
								141.716	0.01303	342.396	0.06833	456.954	0.5701
								141.178	0.01345	341.768	0.06791	457.497	0.57116
								140.551	0.01294	341.229	0.06727	458.03	0.57228
								140.01	0.01294	340.692	0.06671	458.657	0.57347
								139.47	0.01262	340.15	0.06649	459.2	0.57453
								138.94	0.01312	339.617	0.06597	459.823	0.57578
								138.311	0.01257	338.992	0.06543	460.36	0.57669
								137.773	0.01271	338.452	0.06459	460.903	0.57771
								137.236	0.01271	337.822	0.06432	461.435	0.57849
								136.606	0.01234	337.282	0.06372	461.976	0.57941
								136.066	0.01249	336.752	0.06307	462.605	0.58084
								135.535	0.01243	336.212	0.06298	463.227	0.58199
								134.997	0.01184	335.585	0.06257	463.856	0.58287
								134.368	0.01234	335.048	0.06197	464.392	0.58374
								133.829	0.01225	334.505	0.06141	464.931	0.58494
								133.289	0.01169	333.972	0.06109	465.474	0.58549
								132.661	0.01188	333.435	0.06086	466.005	0.58637
								132.127	0.01178	332.807	0.05998	466.633	0.58771
								131.591	0.01152	332.265	0.05976	467.177	0.5884
								131.054	0.01133	331.731	0.05938	467.797	0.58987
								130.513	0.01133	331.105	0.05883	468.338	0.59057
								129.885	0.01133	330.566	0.05866	468.88	0.59176
								129.345	0.01087	330.03	0.05828	469.411	0.59199
								128.813	0.01109	329.49	0.05763	469.952	0.59357
								128.275	0.01128	328.859	0.05805	470.576	0.59392
								127.649	0.01072	328.327	0.05717	471.116	0.59526
								127.108	0.01072	327.701	0.05635	471.655	0.59642
								126.567	0.01078	327.163	0.05616	472.189	0.59683
								125.942	0.0105	326.623	0.05602	472.73	0.5977
								125.408	0.01041	326.082	0.05644	473.351	0.59881
								124.869	0.01078	325.55	0.05492	473.982	0.59969
								124.333	0.01046	324.921	0.05478	474.612	0.6006
								123.706	0.01022	324.384	0.0546	475.146	0.60166
								123.166	0.01031	323.847	0.05404	475.774	0.60282
								122.625	0.01022	323.305	0.05367	476.316	0.6036
								122.094	0.00994	322.773	0.05321	476.936	0.60503
								121.556	0.00981	322.145	0.05311	477.477	0.60581
								120.927	0.01009	321.608	0.05248	478.02	0.60632
								120.39	0.00976	321.067	0.05224	478.64	0.60762
								119.763	0.00985	320.526	0.05174	479.182	0.60812
								119.222	0.00972	319.996	0.05164	479.717	0.60941
								118.683	0.00985	319.367	0.05133	480.253	0.61024
								118.153	0.00916	318.829	0.05101	480.797	0.61116
								117.613	0.00916	318.203	0.0503	481.42	0.61203
								116.984	0.00944	317.663	0.0503	481.956	0.61249
								116.448	0.00897	317.121	0.05017	482.583	0.61309
								115.906	0.0099	316.589	0.04989	483.121	0.61415
								115.368	0.00907	315.963	0.04915	483.661	0.61462
								114.836	0.00925	315.423	0.04911	484.194	0.61499
								114.209	0.00856	314.882	0.04805	484.823	0.61655
								113.671	0.00897	314.255	0.04801	485.365	0.61701
								113.044	0.00884	313.721	0.04796	485.897	0.61826
								112.503	0.00888	313.183	0.04796	486.525	0.61941
								111.962	0.00852	312.646	0.04787	487.07	0.62029
								111.429	0.0087	312.016	0.04718	487.6	0.62098
								110.803	0.00815	311.482	0.0469	488.142	0.62204
								110.175	0.0087	310.856	0.04653	488.766	0.62314
								109.638	0.00843	310.227	0.04625	489.304	0.62355
								109.012	0.00856	309.688	0.04602	489.846	0.62503
								108.472	0.00815	309.152	0.0457	490.379	0.62545
								107.929	0.00815	308.612	0.04547	490.919	0.62619
								107.4	0.00782	307.982	0.04492	491.549	0.62747
								106.77	0.00815	307.451	0.04502	492.172	0.6283
								106.144	0.00787	306.821	0.04455	492.797	0.62872
								105.517	0.00782	306.284	0.04427	493.335	0.62982
								104.978	0.00782	305.746	0.04405	493.874	0.63084
								104.438	0.00746	305.205	0.04353	494.418	0.63175
								103.899	0.00732	304.673	0.04368	495.037	0.63272
								103.366	0.00741	304.045	0.04317	495.576	0.63341
								102.737	0.00741	303.507	0.04284	496.119	0.63434
								102.203	0.00704	302.971	0.0428	496.741	0.63559
								101.663	0.00713	302.43	0.04275	497.28	0.63609
								101.032	0.00709	301.89	0.0423	497.822	0.63719
								100.495	0.00695	301.358	0.04197	498.353	0.63789
								99.9611	0.00685	300.73	0.04178	498.894	0.63936
								99.4231	0.007	300.104	0.0415	499.519	0.63991
								98.798	0.00672	299.565	0.041	500.058	0.63821
								98.259	0.00635	299.024	0.04114	499.688	0.59411
								97.7169	0.00676	298.484	0.04128	499.151	0.5514
								97.089	0.00672	297.954	0.04068	498.611	0.51458
								96.5576	0.00616	297.324	0.04031	498.077	0.48339
								96.0177	0.00631	296.788	0.03999	497.543	0.45588
								95.4797	0.00644	296.247	0.03985	496.915	0.4281
								94.8535	0.00589	295.706	0.03934	496.371	0.40616
								94.3126	0.00616	295.167	0.03943	495.837	0.38686
								93.7721	0.00622	294.547	0.03906	495.301	0.36894
								93.2401	0.00616	294.01	0.03856	494.676	0.34981
								92.703	0.00607	293.381	0.03875	494.138	0.33539
								92.0751	0.00571	292.841	0.03837	493.595	0.32143
								91.5361	0.00598	292.302	0.0381	492.973	0.30705
								90.9074	0.00547	291.763	0.03796	492.436	0.29581
								90.3688	0.00557	291.142	0.03791	491.9	0.28503
								89.8343	0.00571	290.605	0.03773	491.362	0.27549
								89.299	0.00579	290.066	0.03718	490.729	0.26544
								88.7611	0.00547	289.523	0.03718	490.195	0.25673
								88.1321	0.00525	288.985	0.037	489.66	0.2489
								87.5917	0.00547	288.366	0.0364	489.119	0.24222
								87.0601	0.00529	287.826	0.03662	488.583	0.2354
								86.5199	0.0052	287.288	0.03635	488.046	0.22876
								85.8919	0.0052	286.662	0.03625	487.416	0.22227
								85.3573	0.00492	286.12	0.03579	486.79	0.21587
								84.8156	0.00506	285.588	0.0357	486.249	0.21062
								84.1846	0.00479	285.049	0.03547	485.709	0.20568
								83.6553	0.00475	284.423	0.03519	485.173	0.20094
								83.1161	0.00479	283.885	0.03491	484.638	0.1967
								82.5778	0.00475	283.345	0.03501	484.014	0.19177
								81.9512	0.00475	282.716	0.03469	483.475	0.18803
								81.4103	0.00432	282.175	0.0345	482.85	0.18356
								80.8702	0.00447	281.643	0.03419	482.311	0.17993
								80.2432	0.00428	281.108	0.03423	481.773	0.17703
								79.7115	0.0041	280.48	0.03391	481.234	0.17398
								79.1734	0.00432	279.939	0.03376	480.698	0.1708
								78.6341	0.00419	279.4	0.03368	480.07	0.16739
								78.0099	0.00391	278.863	0.03298	479.533	0.16458
								77.4682	0.00404	278.328	0.03354	478.996	0.1619
								76.9274	0.00428	277.702	0.03317	478.459	0.15905
								76.3957	0.00391	277.165	0.03262	477.919	0.15702
								75.8591	0.00386	276.535	0.03285	477.291	0.15399
								75.2301	0.00386	275.995	0.03257	476.758	0.15265
								74.6904	0.00386	275.463	0.03175	476.218	0.14988
								74.1513	0.00378	274.924	0.0321	475.68	0.14757
								73.5221	0.00372	274.385	0.0321	475.143	0.14537
								72.9891	0.00363	273.76	0.03175	474.605	0.14329
								72.4541	0.00363	273.219	0.03142	474.069	0.14182
								71.915	0.00322	272.588	0.03147	473.438	0.13933
								71.2867	0.00341	272.051	0.03142	472.903	0.13795
								70.7464	0.00359	271.52	0.03082	472.365	0.13601
								70.2151	0.00304	270.981	0.03086	471.827	0.13421
								69.676	0.00313	270.442	0.03082	471.288	0.13255
								69.0466	0.00326	269.815	0.03069	470.662	0.13058
								68.5101	0.00298	269.275	0.02967	470.123	0.12919
								67.9708	0.00304	268.74	0.03032	469.587	0.12799
								67.3417	0.00294	268.203	0.03017	469.05	0.12624
								66.803	0.00285	267.577	0.03008	468.512	0.12477
								66.2703	0.00272	267.038	0.02976	467.968	0.12353
								65.7321	0.00257	266.497	0.02944	467.348	0.12228
								65.1943	0.00244	265.87	0.02957	466.713	0.12031
								64.5674	0.0022	265.337	0.02967	466.176	0.11951
								64.025	0.00253	264.797	0.0292	465.64	0.11823
								63.3987	0.00253	264.261	0.02907	465.105	0.11634
								62.8663	0.00211	263.633	0.02888	464.479	0.11551
								62.327	0.00225	263.091	0.02851	463.94	0.11426
								61.7884	0.00211	262.552	0.02857	463.406	0.11311
								61.2495	0.00192	261.925	0.02861	462.776	0.11186
								60.6232	0.00304	261.394	0.02851	462.237	0.11169
								60.0827	0.00201	260.856	0.02838	461.702	0.1097
								59.5498	0.0016	260.32	0.02778	461.165	0.1086
								59.013	0.0016	259.778	0.02782	460.535	0.10767
								58.3866	0.00179	259.148	0.02801	459.999	0.10643
								57.8455	0.0017	258.618	0.02764	459.462	0.10555
								57.3067	0.00156	258.079	0.02754	458.924	0.10505
								56.6779	0.0016	257.539	0.02723	458.385	0.10386
								56.1456	0.00151	256.915	0.02727	457.757	0.10246
								55.6083	0.00133	256.375	0.02686	457.22	0.10168
								55.0707	0.00114	255.833	0.02699	456.595	0.10062
								54.441	0.00133	255.206	0.02682	456.058	0.0998
								53.902	0.00105	254.674	0.02644	455.513	0.09943
								53.3627	0.000596495	254.136	0.02658	454.977	0.0985
								52.83	0.00105	253.596	0.02648	454.441	0.09735
								52.292	0.000954392	252.97	0.02602	453.818	0.09662
								51.6652	0.00072905	252.428	0.02602	453.279	0.09588
								51.1257	0.000596495	251.895	0.02594	452.651	0.09509
								50.5854	0.000636262	251.357	0.02648	452.116	0.09427
								49.9589	0.000410919	250.822	0.02542	451.577	0.09348
								49.4254	0.000410919	250.192	0.02552	451.038	0.09275
								48.8862	0.000318131	249.651	0.02538	450.501	0.09206
								48.3493	0.000410919	249.025	0.02497	449.874	0.09113
								47.7218	-3.97664e-05	248.492	0.02492	449.334	0.09035
								47.1801	7.95327e-05	247.953	0.0258	448.798	0.08994
								46.641	0.000225343	247.416	0.02483	448.264	0.0891
								46.0199	-7.95327e-05	246.877	0.02455	447.63	0.08856
								45.4822	0	246.249	0.02473	447.094	0.08776
								44.9447	3.97664e-05	245.709	0.02455	446.559	0.08745
								44.4055	0.000225343	245.178	0.02414	446.02	0.08666
								43.7777	-0.000265109	244.638	0.02409	445.484	0.08575
								43.2363	-0.000265109	244.009	0.02423	444.945	0.08519
								42.7043	0.000225343	243.473	0.02367	444.408	0.08501
								42.1688	-3.97664e-05	242.934	0.02401	443.871	0.08408
								41.6276	-7.95327e-05	242.304	0.02363	443.244	0.08358
								41.0005	7.95327e-05	241.766	0.02358	442.706	0.08293
								40.4618	3.97664e-05	241.234	0.0234	442.17	0.08233
								39.8316	-7.95327e-05	240.694	0.02345	441.63	0.08183
								39.2925	-3.97664e-05	240.068	0.0233	441.001	0.08145
								38.7627	3.97664e-05	239.529	0.02271	440.466	0.08039
								38.2253	-7.95327e-05	238.989	0.02304	439.929	0.08002
								37.6866	0	238.362	0.02304	439.391	0.08008
								37.0568	0.000172321	237.829	0.02248	438.853	0.07906
								36.5177	-7.95327e-05	237.29	0.02257	438.222	0.07818
								35.9856	0	236.752	0.02243	437.686	0.07768
								35.4454	-0.000225343	236.213	0.02252	437.063	0.07731
								34.8218	-7.95327e-05	235.587	0.0223	436.518	0.07652
								34.2832	-3.97664e-05	235.045	0.0222	435.981	0.07621
								33.7413	-3.97664e-05	234.512	0.0222	435.444	0.07598
								33.1159	-3.97664e-05	233.976	0.02198	434.91	0.07556
								32.5747	-7.95327e-05	233.346	0.02183	434.284	0.07496
								32.0414	-0.000225343	232.81	0.0217	433.655	0.0744
								31.5047	3.97664e-05	232.27	0.02179	433.029	0.07381
								30.8794	-0.000225343	231.639	0.02179	432.49	0.07408
								30.3372	3.97664e-05	231.107	0.02133	431.948	0.07298
								29.7952	3.97664e-05	230.571	0.02128	431.412	0.07228
								29.1707	0	230.033	0.02092	430.877	0.07196
								28.6368	-0.000265109	229.404	0.02133	430.251	0.07159
								28.0987	0	228.863	0.02105	429.714	0.07109
								27.5613	0	228.325	0.02068	429.087	0.0709
								26.9339	0.000172321	227.704	0.02096	428.549	0.07003
								26.3936	-7.95327e-05	227.165	0.02068	428.012	0.06962
								25.8526	3.97664e-05	226.628	0.02031	427.474	0.06938
								25.3228	-0.000225343	226.088	0.02023	426.929	0.06925
								24.7842	-0.000172321	225.458	0.0204	426.309	0.0685
								24.1554	0	224.921	0.02014	425.773	0.06787
								23.6185	-0.000172321	224.389	0.02008	425.234	0.06763
								23.0789	-3.97664e-05	223.848	0.02004	424.69	0.06727
								22.4488	0.000172321	223.311	0.01995	424.068	0.06685
								21.9111	0.000782072	222.684	0.01962	423.529	0.06653
								21.3799	-0.000357897	222.141	0.01976	422.994	0.06597
								20.8404	-0.000172321	221.515	0.01962	422.363	0.06579
								20.2141	0	220.983	0.01943	421.827	0.06538
								19.6749	-0.000225343	220.443	0.01939	421.289	0.06491
								19.1334	-0.000821838	219.907	0.01939	420.753	0.06446
								18.6002	-0.000225343	219.367	0.01921	420.123	0.0639
								17.9747	-0.000265109	218.739	0.01911	419.588	0.06372
								17.3453	0.000172321	218.206	0.01907	419.051	0.0634
								16.8094	0.000172321	217.667	0.01889	418.513	0.06322
								16.1822	-3.97664e-05	217.131	0.01865	417.978	0.06253
								15.6404	3.97664e-05	216.502	0.01893	417.437	0.06247
								15.1005	0.000132555	215.962	0.0188	416.809	0.06206
								14.5698	-3.97664e-05	215.423	0.01926	416.184	0.06132
								13.9425	-0.000132555	214.793	0.01833	415.639	0.06123
								13.4049	3.97664e-05	214.263	0.01852	415.104	0.06104
								12.8665	7.95327e-05	213.724	0.01824	414.571	0.06054
								12.2393	-7.95327e-05	213.188	0.01792	414.032	0.06044
								11.6987	-3.97664e-05	212.557	0.01805	413.398	0.05998
								11.1585	3.97664e-05	212.017	0.0182	412.779	0.05957
								10.6272	0	211.48	0.01764	412.145	0.05929
								9.99971	-0.000543474	210.857	0.01764	411.609	0.0592
								9.46147	0	210.32	0.01801	411.075	0.05847
								8.92418	3.97664e-05	209.783	0.01755	410.539	0.05828
								8.38361	0	209.241	0.01764	410	0.05791
								7.84221	0	208.702	0.0174	409.37	0.05745
								7.22286	3.97664e-05	208.082	0.0175	408.744	0.05732
								6.68546	-0.000172321	207.543	0.01714	408.115	0.05717
								6.14574	7.95327e-05	207.004	0.01714	407.579	0.05653
								5.51879	0	206.465	0.01714	407.043	0.05639
								4.98013	-7.95327e-05	205.838	0.01709	406.507	0.0563
								4.43883	3.97664e-05	205.297	0.0169	405.971	0.05611
								3.90628	7.95327e-05	204.764	0.0169	405.338	0.0557
								3.28082	-7.95327e-05	204.139	0.01653	404.712	0.05551
								2.65208	-3.97664e-05	203.601	0.01668	404.085	0.05414
								2.02661	0.000132555	203.061	0.0169	403.548	0.05478
								1.489	-0.000225343	202.521	0.01658	403.012	0.05464
								0.94728	-3.97664e-05	201.893	0.01608	402.476	0.05423
								0.4065	-0.000543474	201.36	0.01626	401.937	0.05349
								-0.08554	0.00391	200.822	0.0163	401.307	0.05382
										200.196	0.01556	400.685	0.05321
										199.656	0.01599	400.053	0.05321
										199.116	0.01593	399.517	0.05285
										198.577	0.01589	398.981	0.05197
										197.948	0.01571	398.442	0.05229
										197.417	0.01584	397.898	0.05205
										196.879	0.01556	397.28	0.0516
										196.341	0.01539	396.741	0.05142
										195.8	0.01552	396.106	0.05123
										195.173	0.01543	395.574	0.05077
										194.634	0.01506	395.037	0.05036
										194.013	0.01506	394.498	0.0503
										193.473	0.01506	393.867	0.04989
										192.938	0.01483	393.242	0.04995
										192.397	0.01478	392.707	0.04952
										191.855	0.01497	392.079	0.04911
										191.23	0.01469	391.543	0.04883
										190.697	0.01446	391.005	0.04879
										190.159	0.01387	390.467	0.0487
										189.621	0.01497	389.836	0.04842
										188.993	0.01437	389.213	0.0481
										188.452	0.01446	388.583	0.04755
										187.912	0.01433	388.047	0.0474
										187.294	0.01418	387.509	0.0468
										186.754	0.01409	386.88	0.0469
										186.215	0.01414	386.344	0.04699
										185.675	0.01396	385.718	0.04686
										185.047	0.01405	385.176	0.04649
										184.515	0.0139	384.551	0.04653
										183.975	0.01372	384.016	0.04612
										183.439	0.01368	383.479	0.04547
										182.9	0.01345	382.849	0.0457
										182.271	0.01359	382.314	0.04515
										181.732	0.0134	381.778	0.04511
										181.199	0.01322	381.237	0.04468
										180.573	0.01359	380.607	0.0445
										180.035	0.01308	380.073	0.04459
										179.497	0.0129	379.535	0.04423
										178.956	0.01322	378.999	0.04423
										178.326	0.01345	378.46	0.04386
										177.789	0.01308	377.833	0.04362
										177.257	0.01284	377.296	0.04353
										176.628	0.01257	376.662	0.04321
										176.093	0.01262	376.128	0.04299
										175.552	0.01275	375.593	0.04293
										175.011	0.01271	375.056	0.04293
										174.386	0.01257	374.518	0.04225
										173.852	0.01188	373.888	0.04221
										173.313	0.01257	373.351	0.04206
										172.775	0.01253	372.814	0.04193
										172.237	0.01257	372.278	0.04169
										171.606	0.01216	371.649	0.0415
										171.067	0.01206	371.111	0.04124
										170.448	0.01184	370.574	0.04128
										169.91	0.01193	369.943	0.04072
										169.37	0.01184	369.407	0.04081
										168.831	0.01193	368.872	0.04087
										168.293	0.01178	368.336	0.04012
										167.664	0.01184	367.704	0.04031
										167.131	0.01169	367.168	0.04003
										166.595	0.01143	366.633	0.03999
										166.055	0.01137	366.001	0.03971
										165.427	0.01143	365.464	0.03943
										164.888	0.01147	364.93	0.03943
										164.348	0.01106	364.393	0.03897
										163.72	0.01152	363.854	0.03921
										163.189	0.01119	363.223	0.03869
										162.652	0.01091	362.69	0.03843
										162.113	0.01106	362.153	0.03856
										161.482	0.01124	361.615	0.03828
										160.943	0.01096	360.983	0.03824
										160.411	0.01078	360.447	0.03806
										159.782	0.01091	359.912	0.03769
										159.248	0.01087	359.374	0.03763
										158.707	0.01041	358.839	0.03741
										158.166	0.01059	358.301	0.03741
										157.626	0.01072	357.757	0.03718
										157	0.01055	357.135	0.03722
										156.468	0.01055	356.597	0.03681
										155.93	0.01031	356.053	0.03681
										155.392	0.01055	355.516	0.03644
										154.761	0.01031	354.982	0.03616
										154.223	0.01022	354.355	0.03616
										153.69	0.01013	353.819	0.03598
										153.063	0.01009	353.277	0.03588
										152.526	0.00994	352.742	0.0357
										151.986	0.00985	352.116	0.03543
										151.446	0.00953	351.573	0.0357
										150.818	0.00981	351.039	0.03529
										150.285	0.00976	350.415	0.03519
										149.749	0.00935	349.869	0.03519
										149.212	0.0094	349.334	0.03506
										148.669	0.00958	348.799	0.03428
										148.044	0.00944	348.262	0.03428
										147.504	0.00931	347.638	0.03423
										146.876	0.00966	347.009	0.034
										146.344	0.00931	346.382	0.03395
										145.807	0.00916	345.84	0.03354
										145.267	0.00921	345.304	0.03376
										144.727	0.00903	344.769	0.03385
										144.1	0.00907	344.137	0.03344
										143.566	0.00884	343.516	0.03322
										142.938	0.00888	342.978	0.03294
										142.402	0.00884	342.347	0.03307
										141.863	0.00866	341.811	0.03289
										141.325	0.0087	341.274	0.03271
										140.784	0.00852	340.737	0.03262
										140.155	0.00856	340.106	0.03225
										139.617	0.00862	339.57	0.03225
										139.086	0.00843	339.033	0.03248
										138.549	0.00824	338.497	0.03201
										137.921	0.00847	337.952	0.03188
										137.38	0.00828	337.417	0.03169
										136.84	0.00856	336.883	0.03183
										136.213	0.00797	336.257	0.03138
										135.679	0.00815	335.713	0.03142
										135.142	0.00838	335.175	0.03142
										134.606	0.00819	334.642	0.03123
										133.977	0.00791	334.107	0.03091
										133.436	0.00806	333.472	0.03078
										132.898	0.00773	332.939	0.03114
										132.364	0.00769	332.403	0.0305
										131.828	0.00791	331.867	0.03032
										131.2	0.00769	331.327	0.03045
										130.661	0.00756	330.794	0.03059
										130.121	0.00769	330.161	0.02967
										129.493	0.00741	329.536	0.02998
										128.954	0.00722	329.001	0.02957
										128.423	0.00737	328.456	0.02972
										127.885	0.00732	327.92	0.02967
										127.258	0.00709	327.385	0.02967
										126.717	0.00713	326.753	0.02907
										126.176	0.00709	326.132	0.0292
										125.645	0.00778	325.5	0.02916
										125.019	0.00672	324.963	0.02892
										124.479	0.00691	324.427	0.02898
										123.94	0.00709	323.894	0.02892
										123.315	0.00659	323.259	0.0287
										122.773	0.00672	322.636	0.02838
										122.24	0.00668	322.102	0.02851
										121.704	0.00695	321.469	0.02833
										121.166	0.00676	320.935	0.02838
										120.538	0.00653	320.398	0.02805
										119.998	0.00663	319.86	0.02782
										119.458	0.00635	319.228	0.02764
										118.925	0.00668	318.695	0.02782
										118.297	0.00644	318.157	0.02773
										117.762	0.00616	317.526	0.02751
										117.222	0.00635	316.992	0.02745
										116.591	0.00616	316.455	0.02708
										116.053	0.00585	315.917	0.02717
										115.514	0.00594	315.285	0.02704
										114.98	0.00603	314.752	0.02699
										114.354	0.00607	314.214	0.02676
										113.819	0.00571	313.677	0.02686
										113.277	0.00575	313.139	0.02658
										112.65	0.00589	312.512	0.02644
										112.11	0.00566	311.885	0.02617
										111.576	0.00547	311.259	0.02594
										111.039	0.00538	310.721	0.02594
										110.414	0.00585	310.182	0.02672
										109.874	0.00534	309.555	0.02576
										109.333	0.00529	309.018	0.02542
										108.793	0.00529	308.478	0.02561
										108.263	0.00516	307.943	0.02576
										107.635	0.00525	307.316	0.02488
										107.096	0.00516	306.776	0.02548
										106.469	0.00497	306.147	0.02552
										105.931	0.00529	305.609	0.02497
										105.39	0.00501	304.985	0.02515
										104.852	0.0052	304.449	0.02511
										104.32	0.00469	303.906	0.02446
										103.69	0.00516	303.283	0.02542
										103.154	0.00516	302.745	0.02469
										102.615	0.00475	302.209	0.02436
										102.074	0.00451	301.665	0.02418
										101.541	0.00447	301.042	0.02446
										100.916	0.0046	300.507	0.02464
										100.378	0.00465	299.968	0.02395
										99.748	0.00469	299.339	0.02414
										99.2098	0.00395	298.805	0.02391
										98.6682	0.00432	298.264	0.02363
										98.1295	0.0046	297.728	0.02358
										97.5108	0.00447	297.1	0.02358
										96.8819	0.00432	296.563	0.02308
										96.3434	0.0041	296.026	0.0233
										95.7178	0.00414	295.395	0.0233
										95.177	0.00451	294.861	0.02289
										94.6358	0.0041	294.234	0.02317
										94.104	0.00386	293.69	0.02321
										93.4772	0.00386	293.068	0.02295
										92.9388	0.00395	292.531	0.02304
										92.4003	0.00378	291.993	0.02271
										91.7715	0.00363	291.365	0.02261
										91.2311	0.00359	290.827	0.02243
										90.6986	0.00354	290.29	0.02252
										90.1616	0.00369	289.749	0.02252
										89.5349	0.00354	289.127	0.02243
										88.9953	0.0035	288.588	0.02202
										88.4558	0.00341	288.052	0.02202
										87.9235	0.00308	287.509	0.02211
										87.384	0.00322	286.973	0.02202
										86.7569	0.00345	286.349	0.02216
										86.22	0.00285	285.811	0.02161
										85.6802	0.00304	285.267	0.02188
										85.0509	0.00335	284.646	0.02155
										84.5123	0.00289	284.107	0.0217
										83.9801	0.00276	283.563	0.02137
										83.4423	0.00289	283.026	0.02142
										82.8145	0.00313	282.407	0.02151
										82.2735	0.00262	281.869	0.02114
										81.7329	0.00272	281.237	0.02101
										81.1068	0.00276	280.703	0.0212
										80.5741	0.00248	280.165	0.02068
										80.0379	0.00285	279.628	0.02064
										79.4984	0.00266	279.084	0.02049
										78.8708	0.00253	278.463	0.02068
										78.3304	0.00248	277.925	0.0204
										77.7904	0.00179	277.386	0.02049
										77.2575	0.00229	276.843	0.0204
										76.7232	0.00188	276.311	0.02045
										76.0926	0.00229	275.685	0.02017
										75.5553	0.00216	275.147	0.02031
										74.927	0.00166	274.521	0.01999
										74.3861	0.00184	273.982	0.01976
										73.8539	0.00207	273.444	0.0198
										73.3163	0.00175	272.904	0.02017
										72.7786	0.00138	272.365	0.0198
										72.1504	0.0017	271.742	0.0199
										71.6099	0.00156	271.205	0.01967
										71.0726	0.00123	270.663	0.01926
										70.5402	0.00142	270.127	0.01943
										69.9112	0.00166	269.501	0.01953
										69.375	0.00147	268.967	0.01921
										68.8346	0.00119	268.421	0.01902
										68.2053	0.00179	267.801	0.01917
										67.673	0.00142	267.262	0.0188
										67.1348	0.00114	266.726	0.01934
										66.5949	0.0011	266.182	0.01893
										65.9697	0.00133	265.56	0.01907
										65.432	0.000914626	264.929	0.01874
										64.8899	0.000954392	264.306	0.01874
										64.2613	0.00105	263.762	0.01833
										63.7241	0.000596495	263.227	0.01856
										63.1916	0.000782072	262.691	0.01861
										62.6528	0.000543474	262.153	0.01884
										62.0275	0.000357897	261.523	0.01833
										61.486	0.000543474	260.985	0.0182
										60.9452	0.000357897	260.449	0.01796
										60.4132	0.000318131	259.917	0.01801
										59.8762	0.000450685	259.378	0.01783
										59.248	0.000132555	258.84	0.01787
										58.7095	7.95327e-05	258.295	0.01811
										58.1706	0.000172321	257.677	0.01778
										57.5435	0.000265109	257.136	0.01783
										57.0028	-7.95327e-05	256.6	0.01755
										56.4704	0.000132555	256.057	0.01755
										55.9351	-3.97664e-05	255.521	0.01732
										55.3048	3.97664e-05	254.895	0.01764
										54.7675	7.95327e-05	254.358	0.01736
										54.2291	-0.000410919	253.817	0.01695
										53.687	7.95327e-05	253.281	0.01732
										53.0667	3.97664e-05	252.658	0.01695
										52.5301	-0.000225343	252.122	0.01695
										51.9906	0	251.577	0.01695
										51.3626	7.95327e-05	250.955	0.0169
										50.8229	-0.000172321	250.419	0.01653
										50.2819	-7.95327e-05	249.875	0.01653
										49.7511	0.000225343	249.337	0.01672
										49.2117	0	248.802	0.01668
										48.5853	-0.000225343	248.177	0.01644
										48.0466	7.95327e-05	247.634	0.01644
										47.5048	0.000172321	247.098	0.01636
										46.9734	7.95327e-05	246.564	0.01636
										46.3474	7.95327e-05	245.938	0.01649
										45.808	0	245.393	0.01612
										45.2694	7.95327e-05	244.858	0.01593
										44.6422	0	244.234	0.01603
										44.1009	0.000172321	243.69	0.01584
										43.5631	7.95327e-05	243.153	0.01584
										43.0316	-0.000357897	242.62	0.0158
										42.4026	0.000172321	241.995	0.01565
										41.864	0.000265109	241.449	0.01556
										41.3263	-0.000132555	240.832	0.01556
										40.6977	0.000265109	240.196	0.01556
										40.1555	7.95327e-05	239.66	0.01575
										39.6265	-3.97664e-05	239.125	0.01534
										39.0889	-0.00129	238.589	0.01524
										38.4602	3.97664e-05	237.962	0.01556
										37.922	0.000318131	237.335	0.01502
										37.3828	-0.000357897	236.7	0.0152
										36.8428	-3.97664e-05	236.167	0.01506
										36.3106	0	235.632	0.01502
										35.6849	-3.97664e-05	235.095	0.01506
										35.1456	7.95327e-05	234.556	0.01502
										34.6041	0.000172321	233.928	0.0145
										33.9787	3.97664e-05	233.391	0.01483
										33.4384	-0.000172321	232.853	0.01487
										32.9058	0	232.316	0.01465
										32.3672	7.95327e-05	231.773	0.01409
										31.7431	-0.000410919	231.236	0.01437
										31.2005	0	230.7	0.01515
										30.6594	0.000225343	230.079	0.01428
										30.0347	-0.000357897	229.54	0.0145
										29.5006	0	228.996	0.01433
										28.9616	0	228.461	0.01372
										28.4247	0.000265109	227.928	0.01405
										27.7983	-0.000172321	227.293	0.01428
										27.2578	0.000225343	226.755	0.01396
										26.7166	0.000172321	226.224	0.01377
										26.186	0	225.685	0.01377
										25.6471	-3.97664e-05	225.147	0.01478
										25.021	0.000172321	224.609	0.01377
										24.4831	0.000172321	224.068	0.01363
										23.8529	-3.97664e-05	223.447	0.01372
										23.312	0.000357897	222.909	0.01353
										22.781	0.000265109	222.372	0.01345
										22.2433	-0.000410919	221.83	0.0134
										21.7051	0	221.29	0.01372
										21.0778	0	220.67	0.01331
										20.539	-0.000172321	220.132	0.01327
										19.9965	-0.000132555	219.589	0.01331
										19.4638	0	219.051	0.01322
										18.8393	-0.000132555	218.431	0.01327
										18.3013	-0.000225343	217.892	0.01303
										17.7627	3.97664e-05	217.347	0.01303
										17.1334	0.000636262	216.728	0.01312
										16.5919	-0.000318131	216.19	0.0128
										16.054	-7.95327e-05	215.652	0.01271
										15.5229	0.000132555	215.109	0.01266
										14.8955	-0.000172321	214.487	0.01249
										14.3571	-0.000172321	213.855	0.01275
										13.817	0	213.32	0.01275
										13.1912	-0.000410919	212.688	0.01243
										12.6499	-0.000225343	212.15	0.01257
										12.1154	0	211.614	0.01271
										11.5783	0.000132555	211.081	0.01243
										10.9523	-0.000265109	210.454	0.01253
										10.4144	7.95327e-05	209.91	0.01243
										9.87409	0	209.376	0.01216
										9.33574	0	208.841	0.01188
										8.8013	-0.000225343	208.214	0.01212
										8.17393	3.97664e-05	207.672	0.01212
										7.63716	7.95327e-05	207.137	0.01169
										7.09871	-0.000265109	206.51	0.01225
										6.47008	3.97664e-05	205.968	0.01184
										5.93057	3.97664e-05	205.432	0.01124
										5.39338	-0.000265109	204.897	0.01178
										4.85978	-0.000225343	204.362	0.01184
										4.23157	3.97664e-05	203.736	0.01137
										3.69481	-0.000265109	203.106	0.01152
										3.15709	-0.000225343	202.475	0.01115
										2.61569	3.97664e-05	201.937	0.01133
										2.07512	3.97664e-05	201.402	0.01152
										1.54458	-7.95327e-05	200.867	0.01128
										0.91595	7.95327e-05	200.33	0.01109
										0.37897	7.95327e-05	199.696	0.01109
										-0.07984	0.0041	199.075	0.01128
												198.444	0.01119
												197.909	0.01091
												197.373	0.011
												196.834	0.011
												196.204	0.01068
												195.667	0.01091
												195.044	0.01041
												194.497	0.01068
												193.963	0.01106
												193.429	0.01096
												192.893	0.01041
												192.259	0.01063
												191.723	0.01078
												191.19	0.0105
												190.652	0.01055
												190.114	0.01003
												189.576	0.01027
												189.035	0.01031
												188.411	0.01022
												187.873	0.01022
												187.338	0.00994
												186.794	0.00999
												186.259	0.01003
												185.635	0.01018
												185.091	0.00976
												184.553	0.00985
												184.019	0.00972
												183.485	0.01003
												182.948	0.00966
												182.313	0.00981
												181.692	0.00953
												181.154	0.00958
												180.61	0.00935
												180.075	0.00897
												179.541	0.0094
												178.914	0.00925
												178.37	0.00935
												177.836	0.0094
												177.3	0.00907
												176.763	0.00912
												176.223	0.00916
												175.689	0.00921
												175.06	0.00903
												174.522	0.00888
												173.986	0.00935
												173.448	0.00884
												172.903	0.0087
												172.283	0.00907
												171.747	0.00801
												171.208	0.00847
												170.664	0.00856
												170.045	0.00856
												169.504	0.00843
												168.968	0.00801
												168.341	0.00843
												167.802	0.00815
												167.266	0.00828
												166.72	0.00838
												166.101	0.00801
												165.564	0.00797
												164.93	0.00815
												164.309	0.00797
												163.771	0.0081
												163.233	0.00791
												162.691	0.00765
												162.069	0.00806
												161.439	0.00718
												160.814	0.00778
												160.276	0.00765
												159.733	0.0076
												159.196	0.00732
												158.663	0.0076
												158.036	0.00765
												157.408	0.00737
												156.782	0.00746
												156.238	0.00773
												155.702	0.00709
												155.168	0.00695
												154.631	0.00713
												153.999	0.00695
												153.463	0.007
												152.928	0.00709
												152.391	0.00713
												151.854	0.00695
												151.309	0.00695
												150.772	0.00672
												150.153	0.00685
												149.613	0.00672
												149.071	0.00607
												148.532	0.00691
												147.998	0.00659
												147.375	0.00644
												146.83	0.00635
												146.294	0.00644
												145.758	0.00672
												145.134	0.00607
												144.596	0.00663
												144.053	0.00631
												143.43	0.00653
												142.893	0.00644
												142.351	0.00598
												141.815	0.00622
												141.189	0.00622
												140.655	0.00622
												140.025	0.00622
												139.401	0.00589
												138.857	0.00594
												138.321	0.00585
												137.784	0.00585
												137.154	0.00529
												136.531	0.00594
												135.898	0.00547
												135.364	0.00571
												134.827	0.00557
												134.29	0.00553
												133.755	0.00534
												133.125	0.00538
												132.589	0.00562
												132.052	0.0051
												131.514	0.00492
												130.977	0.00529
												130.432	0.00525
												129.812	0.00529
												129.178	0.00501
												128.644	0.00534
												128.11	0.00492
												127.573	0.00482
												126.94	0.00492
												126.316	0.00441
												125.773	0.00465
												125.15	0.00492
												124.615	0.00428
												123.981	0.00488
												123.447	0.00363
												122.822	0.00465
												122.278	0.00437
												121.657	0.00437
												121.118	0.00437
												120.583	0.00451
												119.955	0.00441
												119.417	0.00414
												118.878	0.0041
												118.342	0.00391
												117.8	0.00395
												117.178	0.00372
												116.639	0.00391
												116.102	0.00414
												115.559	0.00386
												114.937	0.00391
												114.398	0.00391
												113.864	0.00391
												113.233	0.00354
												112.698	0.00386
												112.159	0.00378
												111.615	0.00326
												110.995	0.00354
												110.458	0.00372
												109.824	0.0035
												109.29	0.00363
												108.666	0.00298
												108.128	0.00326
												107.584	0.00335
												106.962	0.00331
												106.424	0.00308
												105.796	0.00308
												105.262	0.00308
												104.721	0.00244
												104.178	0.00294
												103.641	0.00289
												103.02	0.00276
												102.482	0.00276
												101.938	0.0022
												101.402	0.00266
												100.782	0.00248
												100.24	0.00239
												99.7045	0.00239
												99.0773	0.00244
												98.5387	0.00184
												98.0026	0.00248
												97.4658	0.0022
												96.9211	0.0022
												96.298	0.0022
												95.6685	0.00184
												95.0449	0.00229
												94.5076	0.00235
												93.9653	0.00184
												93.4294	0.00192
												92.8042	0.00201
												92.1774	0.00216
												91.5511	0.00147
												91.0144	0.00166
												90.4718	0.00151
												89.9356	0.00179
												89.398	0.0016
												88.7682	0.00166
												88.2315	0.0016
												87.6955	0.00147
												87.1593	0.00147
												86.6227	0.00147
												86.0852	0.00142
												85.4554	0.00114
												84.8252	0.00119
												84.287	0.000954392
												83.7515	0.00105
												83.2186	0.00101
												82.6808	0.00114
												82.0487	0.000821838
												81.5147	0.00114
												80.9764	0.000782072
												80.4399	0.000689283
												79.9032	0.000450685
												79.3588	0.000821838
												78.8229	0.000450685
												78.2002	0.000543474
												77.6629	0.000357897
												77.1206	0.000318131
												76.5844	0.000596495
												76.0472	0.000450685
												75.4228	0.000172321
												74.8801	0.000225343
												74.3442	-0.000636262
												73.8091	0.000225343
												73.2728	3.97664e-05
												72.7348	-7.95327e-05
												72.1033	-0.000132555
												71.4795	0
												70.9353	-0.000172321
												70.3995	0
												69.8656	7.95327e-05
												69.2394	7.95327e-05
												68.6111	0
												68.0754	7.95327e-05
												67.4423	-0.00072905
												66.9071	7.95327e-05
												66.3744	0
												65.8331	-0.000225343
												65.2013	7.95327e-05
												64.6683	0
												64.1324	-3.97664e-05
												63.5945	-0.000172321
												63.0559	-0.000132555
												62.5138	7.95327e-05
												61.9787	0.000503707
												61.3519	3.97664e-05
												60.81	7.95327e-05
												60.2733	-0.000357897
												59.7379	-0.000225343
												59.2027	-7.95327e-05
												58.5782	0.000172321
												58.0338	-7.95327e-05
												57.4983	-0.000265109
												56.9622	-7.95327e-05
												56.4264	0
												55.8894	7.95327e-05
												55.2597	0.000132555
												54.6275	-0.000172321
												54.0898	-0.000172321
												53.5545	-7.95327e-05
												53.0204	0.000172321
												52.4859	-0.000225343
												51.8502	-0.000132555
												51.3157	0.000132555
												50.7823	-3.97664e-05
												50.2431	-0.000132555
												49.7052	-0.000225343
												49.1674	-7.95327e-05
												48.5417	-0.000172321
												47.9082	7.95327e-05
												47.3723	-0.000172321
												46.838	-0.000410919
												46.3003	-3.97664e-05
												45.6676	-7.95327e-05
												45.0472	3.97664e-05
												44.4137	-0.000265109
												43.8797	-0.000132555
												43.3448	0
												42.8071	3.97664e-05
												42.2684	-7.95327e-05
												41.6405	0
												41.1036	0
												40.5643	-0.000172321
												39.9369	-7.95327e-05
												39.4021	-3.97664e-05
												38.8635	-3.97664e-05
												38.3275	-7.95327e-05
												37.6961	-0.000318131
												37.1604	-0.000265109
												36.6229	0.000172321
												36.086	-0.000172321
												35.5419	-0.000172321
												34.9211	-0.000265109
												34.3853	-0.000172321
												33.7524	-7.95327e-05
												33.217	0
												32.6816	0
												32.1439	-0.000265109
												31.6057	-0.000357897
												30.9799	3.97664e-05
												30.4416	-0.000410919
												29.8074	0
												29.2724	7.95327e-05
												28.7388	-0.000132555
												28.2008	-0.000225343
												27.6616	3.97664e-05
												27.0354	-0.000225343
												26.4998	-0.000265109
												25.96	-0.000172321
												25.4232	0
												24.7957	-0.000265109
												24.2574	-7.95327e-05
												23.7212	0
												23.0918	-0.000357897
												22.5546	-3.97664e-05
												22.0174	-3.97664e-05
												21.4805	0
												20.8492	-0.000318131
												20.3145	-7.95327e-05
												19.7788	0
												19.24	-0.000172321
												18.6969	-0.000225343
												18.0742	7.95327e-05
												17.5385	-0.000172321
												17.001	-0.000596495
												16.3712	-7.95327e-05
												15.8376	7.95327e-05
												15.2976	-0.000357897
												14.7585	-0.000172321
												14.1319	0
												13.5974	-7.95327e-05
												13.0582	-7.95327e-05
												12.4274	7.95327e-05
												11.8937	-0.000410919
												11.3554	-0.000410919
												10.816	-0.000225343
												10.1899	0
												9.65301	-0.000225343
												9.11583	-0.000503707
												8.48371	-0.000132555
												7.94695	-0.000265109
												7.32432	-0.000132555
												6.78661	0
												6.15903	-0.000318131
												5.62121	-3.97664e-05
												5.08402	0.000132555
												4.45423	0
												3.82823	-7.95327e-05
												3.28735	-7.95327e-05
												2.75133	-0.000543474
												2.1266	-0.000172321

## Sheet: Fig 2f and 2g
			Fig 2f
				conductivity (S/cm)
									Fig 2g
			0.009	0.48	0.24				Thickness / μm	conductivity (S/cm)
			0.018	1.63	0.71
			0.036	3.79	1.04				4	6.08	0.48
			0.071	10.18	2.81				7	6	0.87
			0.132	26.74	7.12				11	4.87	0.43
			0.233	32.18	9.11				60	4.17	1.15
			0.363	37.1	15.51				160	4.62	0.78
			0.487	28.32	6.42				270	3.66	0.65
			0.612	11.09	3.33				340	4.04	0.85
			0.753	9.46	0.65
			1	0.19	0.028

## Sheet: Fig 3f
f
			0.009		0.018		0.036		0.071
		Displacement	Force	Displacement	Force	Displacement	Force	Displacement	Force
		0	0.35266	0.0069	0.82997	0	0.36695	0	0.12545
		0.04927	2.22497	0.07569	62.9937	0.02384	6.49171	0.02387	3.26794
		0.1149	3.5202	0.14315	80.89	0.09224	25.2996	0.09345	22.3236
		0.19354	4.87955	0.20962	87.7892	0.15976	31.838	0.15871	32.2905
		0.25988	5.63617	0.27669	91.0313	0.23764	37.1955	0.23764	41.141
		0.32733	6.41844	0.35388	95.045	0.30418	40.6983	0.30392	48.5738
		0.39358	7.19429	0.42088	97.483	0.37112	44.1076	0.37092	56.9475
		0.46051	7.91244	0.48722	99.5774	0.43687	46.6829	0.43703	65.453
		0.52669	8.68829	0.55425	101.471	0.50331	49.4451	0.50416	73.9521
		0.60408	9.35514	0.63178	103.429	0.57037	51.4599	0.5808	83.0472
		0.67075	10.2079	0.69963	104.804	0.64829	53.9619	0.64826	89.8716
		0.74913	10.894	0.77689	106.34	0.71424	56.0302	0.71457	95.2157
		0.81524	11.6122	0.85474	107.961	0.78153	57.4646	0.78111	100.378
		0.88211	12.388	0.92073	108.772	0.84775	59.3194	0.84732	104.718
		0.94858	12.8561	1.00021	109.764	0.91471	60.994	0.91471	109.147
		1.01574	13.7923	1.06616	110.691	0.98086	62.3818	0.98109	112.653
		1.09379	14.6643	1.13254	111.32	1.05894	64.2365	1.05907	115.319
		1.16092	15.3568	1.19843	112.085	1.12518	65.8178	1.12567	117.213
		1.23766	16.5815	1.26712	112.332	1.19231	67.5324	1.19241	118.455
		1.31489	17.7806	1.33196	112.922	1.25875	69.4539	1.25895	119.133
		1.38183	18.7423	1.41001	113.35	1.32562	71.1019	1.32581	119.107
		1.45994	19.9927	1.47707	113.869	1.3919	72.9566	1.39232	117.978
		1.52694	21.3969	1.54351	114.024	1.47125	75.3251	1.47047	116.95
		1.59292	22.487	1.61038	114.316	1.5478	77.8071	1.53691	115.012
		1.66031	24.0259	1.67666	114.478	1.61463	79.9888	1.60417	113.506
		1.72675	25.8084	1.74356	114.815	1.69252	82.6041	1.67035	112.484
		1.79352	27.7705	1.82066	115.198	1.75906	85.0193	1.73653	111.612
		1.85963	29.9762	1.88736	115.263	1.82572	87.4746	1.80336	111.242
		1.93788	33.1181	1.95367	115.509	1.89282	89.9098	1.8821	111.154
		2.00432	36.1702	2.02106	115.425	1.95907	92.0915	1.94749	111.041
		2.07112	40.0752	2.0873	115.509	2.03826	95.2006	2.01508	111.762
		2.13733	44.1981	2.15394	115.47	2.10401	97.6558	2.0809	112.308
		2.20485	49.2764	2.23251	115.645	2.1817	100.138	2.14956	112.741
		2.27083	54.8485	2.29938	115.717	2.24818	102.646	2.21518	112.829
		2.34879	61.9851	2.36543	115.762	2.32518	105.449	2.29271	112.239
		2.42664	69.3845	2.43259	115.781	2.40424	107.837	2.35909	112.352
		2.4937	76.3159	2.50966	115.963	2.47035	109.719	2.42605	112.195
		2.57106	84.7862	2.57662	116.281	2.53778	111.807	2.50325	112.503
		2.63848	92.4486	2.65526	116.436	2.60392	113.495	2.56949	112.917
		2.70424	99.9827	2.72101	116.637	2.67089	114.983	2.64842	114.096
		2.78209	108.857	2.78765	117	2.7369	115.93	2.7146	114.685
		2.85985	118.731	2.85455	117.247	2.81508	117.511	2.7817	115.821
		2.92596	125.971	2.92197	117.519	2.88123	118.278	2.84814	116.887
		2.99335	135.044	2.98867	117.766	2.94787	118.992	2.91507	118.436
		3.05963	142.777	3.06561	118.057	3.01401	118.992	2.98128	118.411
		3.13761	152.497	3.13248	118.349	3.08173	119.319	3.0594	119.96
		3.20386	160.256	3.19895	118.284	3.15906	118.992	3.12545	120.374
		3.28272	170.06	3.2771	118.485	3.23753	118.412	3.20356	120.851
		3.34939	177.927	3.34308	118.602	3.30362	117.351	3.28158	121.159
		3.41636	185.641	3.41099	118.193	3.37038	116.791	3.34808	121.811
		3.48283	192.951	3.48819	117.921	3.43689	115.843	3.41479	122.601
		3.54956	200.421	3.5651	118.057	3.51549	114.542	3.48172	123.517
		3.6264	208.731	3.63206	117.766	3.58125	113.455	3.54829	124.213
		3.69327	215.598	3.70913	117.273	3.65926	112.2	3.62624	125.217
		3.75965	222.35	3.77665	117.137	3.7261	111.133	3.69229	126.064
		3.82622	228.146	3.84394	116.845	3.79293	110.065	3.75997	126.547
		3.90404	236.033	3.90963	116.546	3.85944	109.298	3.82569	126.521
		3.97185	242.541	3.98735	116.546	3.93673	108.584	3.89285	126.848
		4.03757	247.915	4.06533	116.864	4.00344	107.884	3.97087	127.004
		4.11552	254.333	4.13191	116.974	4.07001	106.956	4.03761	126.935
		4.18252	260.662	4.19923	117.091	4.13665	106.636	4.10408	127.462
		4.24922	265.323	4.26629	117.292	4.21505	106.102	4.17072	128.221
		4.31606	271.517	4.34408	117.766	4.28166	105.682	4.23735	129.118
		4.39257	276.871	4.42115	118.012	4.35902	105.195	4.30416	129.225
		4.47094	283.553	4.4988	118.602	4.42589	104.595	4.38106	129.965
		4.54932	289.394	4.56515	119.03	4.49226	104.521	4.4476	129.902
		4.61645	295.325	4.6328	119.659	4.55929	104.454	4.51479	130.423
		4.68276	299.916	4.69868	119.977	4.6376	104.034	4.5811	130.668
		4.74949	304.86	4.76489	120.651	4.70378	104.128	4.65902	131.797
		4.81587	308.919	4.84363	121.306	4.77039	103.847	4.72549	131.928
		4.88297	313.266	4.92102	121.779	4.84903	103.734	4.80397	132.756
		4.94921	318.261	4.99894	122.564	4.91439	103.454	4.87028	132.913
		5.0268	323.384	5.06643	123.108	4.98178	103.5	4.93763	133.697
		5.09334	326.013	5.13196	123.783	5.0592	103.107	5.00395	134.048
		5.17194	331.45	5.19961	124.619	5.13647	102.92	5.07065	134.13
		5.23734	335.131	5.26664	125.248	5.20327	102.76	5.13683	133.672
		5.30519	338.407	5.3321	125.838	5.26974	102.947	5.21468	131.213
		5.37091	341.883	5.3987	126.513	5.3368	102.826	5.28119	126.917
		5.4383	345.14	5.47672	127.732	5.41479	102.433	5.34841	123.185
		5.51579	347.589	5.54394	128.717	5.49277	102.319	5.41489	121.422
		5.58295	351.712	5.62111	129.871	5.55889	102.113	5.48143	120.136
		5.65963	354.386	5.6882	130.909	5.63769	102.019	5.55954	118.737
		5.73748	355.681	5.75389	132.439	5.70439	101.599	5.6266	117.188
		5.80435	359.4	5.82194	133.749	5.77076	101.485	5.69298	116.887
		5.87046	359.83	5.89943	135.571	5.84773	101.365	5.75981	118.104
		5.94972	362.677	5.96554	137.555	5.9264	100.698	5.82606	120.312
		6.016	364.421	6.03274	139.766	5.99236	100.885	5.89292	122.532
		6.08283	365.998	6.09898	142.042	6.05955	100.578	5.96992	124.408
		6.14901	364.774	6.17661	145.356	6.13675	100.558	6.03758	125.719
		6.2267	368.05	6.25416	148.915	6.20312	99.9976	6.10313	126.609
		6.29307	368.942	6.33277	153.377	6.28104	99.7441	6.18102	127.048
		6.37129	369.653	6.39954	157.708	6.34774	99.584	6.24798	126.848
		6.4376	370.192	6.46614	162.597	6.41471	99.4439	6.31403	127.638
		6.5041	370.371	6.53284	168.141	6.48092	98.8901	6.38119	128.811
		6.57081	371.417	6.59942	173.977	6.54883	98.5365	6.44754	129.206
		6.63882	372.686	6.66586	179.975	6.62574	98.4031	6.52598	130.097
		6.71572	373.09	6.73308	186.238	6.69257	98.1696	6.59222	130.228
		6.79302	373.199	6.80989	193.929	6.75862	97.8426	6.67014	131.169
		6.87152	375.187	6.87675	199.946	6.82581	97.7959	6.73638	131.013
		6.93787	374.738	6.95435	206.547	6.89245	97.7959	6.80338	131.972
		7.00496	376.052	7.0217	212.927	6.97112	97.7492	6.87008	131.276
		7.07121	376.008	7.08762	218.834	7.03756	97.7492	6.94866	131.514
		7.13824	378.483	7.1553	224.151	7.10443	97.5157	7.01526	131.383
		7.21488	377.078	7.23296	230.195	7.17054	97.6091	7.09236	129.049
		7.2824	379.823	7.29953	235.512	7.24843	97.3089	7.16972	124.32
		7.34864	380.086	7.36601	240.427	7.3147	96.9886	7.2377	121.529
		7.41554	381.894	7.44291	245.633	7.38105	97.1688	7.30326	118.085
		7.48156	380.778	7.50978	250.749	7.44814	97.0287	7.38173	115.858
		7.56042	383.785	7.57602	254.556	7.51494	96.9886	7.44817	115.25
		7.62621	383.452	7.64328	259.497	7.58145	96.8018	7.5152	114.246
		7.70508	385.459	7.70969	263.03	7.64802	96.8018	7.58151	114.422
		7.77155	385.818	7.77652	266.999	7.71551	96.4749	7.65832	114.51
		7.83825	386.619	7.84277	271.123	7.79297	96.5216	7.72578	116.034
		7.90486	387.754	7.90986	275.545	7.87017	96.1013	7.80366	117.627
		7.97182	388.8	7.98709	278.541	7.93743	95.781	7.87079	119.521
		8.04853	389.159	8.05527	283.138	8.00325	95.4541	7.93733	119.979
		8.1155	389.806	8.12148	286.607	8.07129	95.3407	8.00419	121.271
		8.19322	391.185	8.18848	290.147	8.1378	95.1072	8.07008	121.14
		8.26077	392.724	8.26515	292.806	8.21434	95.0138	8.13717	120.437
		8.32662	392.499	8.34359	297.52	8.28147	94.8737	8.2146	119.239
		8.39467	393.596	8.4099	299.997	8.3586	94.7802	8.28134	118.894
		8.46042	393.929	8.48766	303.2	8.42586	94.5067	8.34722	116.975
		8.52797	395.353	8.55413	305.275	8.4921	94.5934	8.41497	116.253
		8.60429	395.558	8.62185	307.479	8.57074	94.5734	8.48109	115.4
		8.67053	395.757	8.68842	309.671	8.64791	94.3866	8.54795	115.708
		8.74891	396.892	8.75529	311.603	8.715	94.2732	8.61384	115.858
		8.81519	396.244	8.83258	313.633	8.78118	94.3199	8.69313	114.403
		8.88218	398.033	8.90975	316.252	8.84795	94.2465	8.75928	114.115
		8.94843	397.206	8.98842	318.704	8.91541	94.0197	8.8371	114.729
		9.02713	400.078	9.05391	319.268	8.99257	94.1798	8.90337	114.986
		9.10433	400.033	9.12186	321.278	9.05921	93.8529	8.97027	115.469
		9.17139	401.553	9.18715	321.57	9.12621	93.8795	9.04835	115.708
		9.24862	402.489	9.25431	322.626	9.19245	93.7395	9.116	115.708
		9.31552	403.733	9.32062	321.252	9.25899	93.8062	9.18169	115.338
		9.38226	403.534	9.39923	321.771	9.33668	93.666	9.25906	115.055
		9.46086	404.515	9.4656	321.459	9.41535	93.4859	9.32569	115.206
		9.52639	405.272	9.54336	321.433	9.48163	93.4859	9.39279	114.817
		9.59443	406.676	9.60941	319.903	9.55873	93.2524	9.4592	114.572
		9.65979	406.676	9.67696	320.96	9.62585	93.2991	9.53702	113.945
		9.72728	407.369	9.74298	320.733	9.69203	93.1323	9.60408	113.813
		9.80438	407.901	9.82194	320.376	9.759	92.8321	9.68085	113.073
		9.87122	408.863	9.88822	319.994	9.83714	92.7854	9.74824	113.374
		9.9492	409.485	9.95473	319.722	9.91464	92.8121	9.82551	113.136
		10.0153	408.196	10.0212	318.794	9.98088	92.6453	9.89329	113.18
		10.0826	411.178	10.0992	317.446	10.0597	92.6719	9.97039	112.722
		10.149	410.222	10.1655	315.572	10.1264	92.692	10.0371	112.396
		10.216	411.626	10.2441	313.523	10.1933	92.692	10.1035	112.045
		10.293	411.69	10.3104	311.02	10.2596	92.7387	10.1705	111.781
		10.371	413.967	10.3778	308.251	10.3376	93.0656	10.2368	111.323
		10.4374	412.896	10.4438	304.866	10.4033	92.9255	10.3037	111.217
		10.5048	415.345	10.5107	303.2	10.4824	92.5318	10.3702	111.217
		10.5708	416.019	10.5876	301.105	10.5486	92.7387	10.4489	111.085
		10.6496	416.666	10.6657	298.94	10.6155	92.3917	10.5151	110.847
		10.7265	417.647	10.7327	299.186	10.6819	92.6719	10.593	109.887
		10.7937	418.07	10.799	297.766	10.7587	92.6719	10.659	108.952
		10.8707	418.288	10.8658	297.792	10.826	92.7187	10.7266	108.187
		10.9389	420.026	10.9321	295.918	10.892	93.0456	10.7924	108.231
		11.0042	419.603	10.9991	295.516	10.971	93.1123	10.8701	107.792
		11.0722	420.206	11.0766	294.907	11.037	93.2057	10.9374	107.748
		11.1384	420.943	11.1432	294.569	11.104	93.3925	11.0036	107.748
		11.2154	420.879	11.2094	293.033	11.1705	93.7128	11.0812	108.25
		11.2931	421.187	11.2768	293.324	11.248	93.5993	11.1477	108.162
		11.3716	421.7	11.3431	292.494	11.3144	93.7595	11.2147	108.733
		11.4383	422.527	11.4099	291.301	11.3934	94.0664	11.2927	108.382
		11.5045	420.52	11.488	290.394	11.4601	94.5067	11.3704	108.733
		11.5718	422.726	11.5656	289.946	11.5267	94.6868	11.4368	108.664
		11.6382	423.174	11.6323	289.427	11.5923	94.9004	11.515	108.865
		11.705	423.995	11.6992	288.189	11.6706	95.1072	11.5814	108.645
		11.7713	422.213	11.7656	286.477	11.7478	95.2006	11.6479	108.62
		11.8489	424.155	11.832	285.103	11.8158	95.5008	11.7258	108.689
		11.9155	424.534	11.8988	283.456	11.8933	95.4074	11.8034	108.407
		11.9937	424.624	11.9778	281.562	11.9595	95.3874	11.8704	108.532
		12.0601	424.553	12.0432	278.994	12.0262	95.6409	11.9367	107.88
		12.1265	424.194	12.1105	277.075	12.0929	95.6876	12.0036	107.641
		12.1932	424.155	12.1877	274.527	12.1701	95.6609	12.0702	107.616
		12.2722	424.752	12.2546	272.322	12.2479	95.8744	12.137	107.554
		12.3378	424.264	12.3323	269.255	12.3263	96.2414	12.2146	107.121
		12.4051	423.771	12.3986	266.188	12.3925	96.4549	12.2924	107.466
		12.4819	424.399	12.4655	263.03	12.4595	96.615	12.3586	107.077
		12.5494	424.957	12.5317	258.751	12.5259	96.7751	12.4255	107.403
		12.6156	423.707	12.61	256.857	12.5926	97.0554	12.4924	107.447
		12.6932	423.328	12.6765	255.574	12.6589	97.4023	12.559	107.861
		12.7709	423.751	12.7431	255.009	12.7368	97.6558	12.6371	107.51
		12.8371	422.392	12.8208	253.252	12.8036	98.0294	12.7042	107.51
		12.9159	424.021	12.888	253.116	12.8704	98.3297	12.7703	107.403
		12.9819	423.418	12.9657	251.45	12.9371	98.5365	12.8369	107.466
		13.0488	423.816	13.0323	250.276	13.0036	98.9768	12.9031	106.945
		13.1148	422.411	13.0998	249.012	13.0701	99.2837	12.9814	107.033
		13.1933	423.931	13.1664	246.716	13.137	99.6507	13.048	106.876
		13.2599	424.155	13.2435	245.432	13.2154	99.9976	13.1149	106.462
		13.3379	424.373	13.3102	244.706	13.2821	100.398	13.1814	106.638
		13.4043	423.726	13.3767	243.675	13.3483	100.698	13.2479	106.945
		13.471	423.149	13.4549	242.521	13.4269	101.112	13.3146	106.726
		13.5376	423.905	13.5207	240.381	13.4925	101.252	13.3926	106.638
		13.617	424.111	13.5885	237.178	13.5597	101.739	13.4701	107.246
		13.6827	422.969	13.6658	233.527	13.6255	102.019	13.5375	107.359
		13.7501	423.617	13.7322	229.475	13.6935	102.48	13.6034	105.484
		13.8267	423.194	13.7988	225.189	13.7591	102.62	13.6711	104.173
		13.9039	421.789	13.8763	221.694	13.8368	102.76	13.7367	103.389
		13.9709	422.995	13.9431	220.209	13.9151	102.873	13.8147	102.166
		14.0372	421.815	14.0103	217.978	13.9918	103.087	13.8923	101.795
		14.1155	422.879	14.0774	217.142	14.0712	103.36	13.9588	101.08
		14.1814	421.321	14.1538	215.022	14.1376	103.687	14.0256	101.494
		14.2492	422.456	14.2212	214.01	14.2042	103.667	14.0918	101.319
		14.3153	421.546	14.2875	212.817	14.2708	103.734	14.1599	101.231
		14.3821	422.969	14.3543	211.734	14.3377	103.894	14.2254	101.538
		14.4485	421.636	14.4204	210.042	14.4041	103.761	14.304	102.297
		14.5157	421.969	14.5001	209.86	14.4709	103.801	14.3813	101.839
		14.594	422.661	14.5653	208.602	14.5482	103.594	14.448	102.166
		14.6609	422.681	14.633	207.111	14.6149	103.5	14.514	102.322
		14.7378	421.167	14.6991	206.073	14.6921	103.5	14.5815	102.341
		14.8041	420.276	14.7663	205.944	14.7602	103.407	14.648	101.996
		14.871	420.494	14.8325	204.725	14.8262	103.133	14.7148	102.128
		14.9381	419.475	14.9102	203.869	14.8934	103.314	14.7927	102.015
		15.0161	418.827	14.9769	202.896	14.9702	103.153	14.8594	102.843
		15.0827	418.135	15.0435	201.995	15.0373	102.993	14.9367	102.912
		15.1493	417.647	15.1098	201.321	15.1147	102.993	15.0042	102.667
		15.227	417.487	15.1771	200.601	15.1807	103.013	15.0702	102.956
		15.2934	416.75	15.2548	199.272	15.2488	102.76	15.137	103.169
		15.3598	415.66	15.3323	198.325	15.3151	102.666	15.2033	103.081
		15.4268	415.704	15.4107	197.715	15.3924	102.62	15.2828	103.828
		15.4938	415.595	15.4768	196.97	15.4591	102.433	15.3487	104.129
		15.5598	413.364	15.5437	196.406	15.5258	102.48	15.4254	103.978
		15.6268	412.454	15.6098	195.53	15.5921	102.226	15.5035	104.568
		15.6932	411.69	15.677	195.076	15.6591	102.366	15.57	104.894
		15.7711	409.466	15.754	193.903	15.7375	102.273	15.6368	105.615
		15.8381	408.664	15.8333	193.993	15.8042	102.386	15.7151	105.985
		15.904	406.99	15.8994	193.546	15.8701	102.179	15.7819	106.531
		15.9822	406.99	15.9661	193.565	15.9376	102.386	15.8479	106.136
		16.0486	404.804	16.0321	192.956	16.0039	102.413	15.926	106.701
		16.1155	405.137	16.0997	193.073	16.0816	102.433	15.9924	106.92
		16.1938	404.381	16.1764	192.82	16.1598	101.946	16.0594	106.813
		16.2608	404.362	16.2436	192.755	16.2376	101.672	16.1257	107.378
		16.3268	402.688	16.3217	192.171	16.3035	101.672	16.2033	107.993
		16.4046	402.842	16.3883	191.919	16.3711	101.205	16.2709	108.162
		16.482	402.419	16.4547	191.873	16.4367	100.485	16.3371	108.733
		16.5611	402.508	16.5333	191.99	16.5044	99.4906	16.415	108.99
		16.6266	400.636	16.5987	191.743	16.582	98.4698	16.4825	108.708
		16.6939	400.014	16.6665	192.145	16.6588	96.9419	16.5482	108.055
		16.7599	399.835	16.732	192.262	16.7257	95.781	16.616	107.993
		16.8274	400.123	16.8104	192.171	16.8044	95.2006	16.6812	107.51
		16.8933	398.674	16.8773	192.528	16.8711	93.3191	16.7488	107.597
		16.9607	398.7	16.9435	192.346	16.9373	92.2783	16.8144	108.143
		17.0386	398.834	17.0211	192.262	17.0043	92.0448	16.8927	108.821
		17.1048	398.116	17.0873	191.536	17.0813	91.4643	16.9592	109.122
		17.1716	397.565	17.1544	191.581	17.1595	91.1441	17.0255	109.122
		17.2381	397.539	17.2326	191.153	17.2259	90.6971	17.0933	109.235
		17.3153	397.385	17.2993	191.199	17.2923	90.5636	17.159	109.166
		17.3927	395.891	17.3764	190.661	17.3599	90.3768	17.2268	109.58
		17.4715	397.097	17.4543	190.862	17.4269	90.0499	17.3033	109.755
		17.5375	396.558	17.522	191.153	17.4934	89.7297	17.3707	109.906
		17.6043	397.052	17.5888	191.134	17.5708	89.7697	17.4368	109.41
		17.6708	396.026	17.6652	190.926	17.6479	89.703	17.5036	108.952
		17.7381	396.738	17.7322	191.108	17.716	89.1692	17.5812	107.535
		17.8042	396.981	17.7985	191.763	17.7823	89.1692	17.6479	105.678
		17.8713	397.385	17.8773	191.743	17.8491	88.889	17.7144	104.982
		17.9374	395.558	17.9433	192.145	17.9153	88.4487	17.793	104.455
		18.0162	397.206	18.0105	192.282	17.9924	87.568	17.8591	101.425
		18.083	397.828	18.0766	192.145	18.0712	87.4746	17.937	99.989
		18.16	397.898	18.1545	191.789	18.1375	87.2211	18.0037	98.8537
		18.2378	397.828	18.2212	192.055	18.2043	87.2211	18.0702	98.2453
		18.3048	397.988	18.2873	191.834	18.2704	87.3812	18.137	98.1136
		18.3708	398.052	18.3656	192.437	18.3375	87.6881	18.2153	97.8313
		18.4492	398.52	18.4318	192.282	18.4039	87.8682	18.2816	97.7874
		18.5159	398.546	18.4987	192.236	18.4708	88.035	18.348	97.7623
		18.5821	397.449	18.565	192.392	18.5474	87.8215	18.4257	97.0912
		18.6601	398.834	18.6436	192.755	18.626	87.6881	18.4936	97.2166
		18.7264	397.943	18.7096	192.418	18.6933	87.5947	18.559	97.3295
		18.7933	397.738	18.7771	192.736	18.76	87.568	18.6371	97.5679
		18.8597	397.719	18.8542	192.71	18.8265	87.7348	18.7042	97.894
		18.9382	399.232	18.9213	192.619	18.9037	87.9883	18.7708	98.2453
		19.0042	397.719	18.9995	192.418	18.9703	88.4487	18.8374	98.308
		19.0717	398.745	19.077	192.372	19.0374	88.8223	18.9039	98.0885
		19.1487	399.014	19.1545	192.035	19.1145	89.6096	18.9814	98.7471
		19.2155	398.629	19.2215	191.134	19.182	90.1233	19.0585	98.8976
		19.2823	397.898	19.2887	190.116	19.2479	90.6771	19.1268	99.0921
		19.3489	398.789	19.355	189.597	19.3157	91.3042	19.1932	98.9227
		19.4155	398.475	19.4215	189.487	19.3933	91.7446	19.2598	99.0732
		19.4823	398.629	19.4988	189.169	19.4602	91.9514	19.3258	98.8349
		19.5486	397.52	19.5768	189.169	19.5265	93.0189	19.3933	99.4433
		19.6273	398.078	19.6431	189.059	19.5935	93.5993	19.4701	100.052
		19.6939	398.61	19.7097	189.286	19.6705	94.48	19.537	100.052
		19.7609	398.854	19.7769	188.923	19.7366	95.2473	19.6031	100.033
		19.827	398.7	19.8441	189.377	19.8149	96.0346	19.6706	100.754
		19.8936	398.629	19.9104	189.241	19.8811	96.4549	19.7481	100.949
		19.971	398.943	19.9879	189.195	19.9484	97.1221	19.8151	101.883
		20.0493	398.969	20.054	189.195	20.0148	97.7292	19.8928	102.322
		20.1156	397.962	20.1322	189.467	20.0817	98.2163	19.9599	102.824
		20.1822	397.494	20.1996	189.597	20.1476	98.4698	20.0261	102.931
		20.2497	397.629	20.2665	188.767	20.2264	98.7967	20.0933	103.389
		20.3166	397.18	20.3329	187.795	20.2928	99.3304	20.1703	103.301
		20.3828	396.334	20.4102	186.738	20.3596	99.8175	20.2376	103.213
		20.4594	395.622	20.4765	186.154	20.4374	100.231	20.3146	103.326
		20.5378	395.577	20.5435	185.499	20.5149	101.045	20.382	102.623
		20.604	394.083	20.6101	184.844	20.5812	101.552	20.4487	102.755
		20.6711	394.974	20.6767	184.053	20.6604	102.019	20.5149	102.209
		20.7383	393.596	20.7433	183.534	20.7264	102.506	20.5819	101.601
		20.805	394.416	20.8225	182.841	20.7933	102.74	20.6485	101.319
		20.8712	393.147	20.899	181.939	20.8594	103.274	20.726	101.733
		20.9492	393.506	20.9652	181.395	20.927	103.761	20.8033	101.469
		21.0153	393.397	21.0322	181.213	21.0037	104.154	20.8711	101.626
		21.0821	393.73	21.0985	180.493	21.0699	104.428	20.937	100.491
		21.1599	392.525	21.1655	180.519	21.1481	105.008	21.0043	99.8134
		21.2275	392.948	21.2319	179.929	21.2152	105.262	21.0709	100.296
		21.2939	392.967	21.3102	179.702	21.2823	105.682	21.1374	101.099
		21.3716	393.217	21.3765	179.138	21.3487	106.102	21.2146	101.67
		21.4487	392.192	21.4433	179.365	21.4147	106.516	21.2817	101.883
		21.516	392.525	21.5212	179.073	21.481	106.816	21.348	101.099
		21.582	391.563	21.5878	179.138	21.548	107.096	21.4147	98.377
		21.6497	392.301	21.6659	178.892	21.6263	107.49	21.4811	87.6699
		21.7154	391.275	21.733	178.626	21.693	107.79	21.5595	86.5158
		21.7932	390.627	21.7992	178.237	21.7704	107.817	21.6262	88.5606
		21.8711	391.525	21.8659	177.588	21.8371	108.117	21.6933	90.894
		21.9373	390.563	21.9435	176.752	21.9035	108.277	21.7599	93.403
		22.0041	390.717	22.0099	176.389	21.9703	108.277	21.8264	96.3008
		22.0707	390.364	22.0766	176.032	22.0488	108.184	21.8932	98.5275
		22.1377	391.589	22.1558	175.76	22.1152	108.418	21.9714	100.641
		22.204	390.229	22.2214	175.559	22.1924	108.558	22.0369	101.338
		22.2828	390.588	22.2889	175.669	22.2703	108.811	22.1147	102.385
		22.36	390.787	22.3543	175.313	22.3369	109.251	22.1813	103.608
		22.4266	390.383	22.4324	175.222	22.4037	109.138	22.2484	104.744
		22.493	389.627	22.4992	175.695	22.4819	109.905	22.3149	105.898
		22.5603	390.274	22.5764	175.377	22.5482	110.319	22.3925	106.443
		22.6264	390.249	22.6436	175.488	22.6152	110.552	22.4597	106.312
		22.7054	390.518	22.7098	174.923	22.6814	110.899	22.5257	105.898
		22.7719	389.825	22.7767	174.521	22.7485	111.02	22.5925	106.287
		22.8381	389.672	22.8427	174.496	22.8256	110.926	22.6701	107.096
		22.9048	389.652	22.9209	174.885	22.8928	111.48	22.7369	108.074
		22.9717	390.031	22.9874	174.521	22.9592	111.667	22.8142	108.601
		23.0381	389.293	23.0545	174.885	23.0261	111.78	22.8927	109.843
		23.1158	389.139	23.1209	175.105	23.0923	111.874	22.9593	110.539
		23.1821	389.383	23.1876	175.533	23.1594	112.174	23.0261	110.715
		23.2488	389.312	23.2549	175.533	23.2259	112.314	23.0926	111.524
		23.3156	387.78	23.3219	176.097	23.3043	112.454	23.1592	112.195
		23.3824	386.575	23.3989	176.168	23.3706	112.547	23.2369	113.331
		23.4604	385.908	23.4657	176.006	23.4377	112.567	23.3161	114.466
		23.5377	385.036	23.5435	175.987	23.5148	112.968	23.382	115.319
		23.6046	384.927	23.6104	176.369	23.5815	112.941	23.4493	115.645
		23.6708	384.548	23.6765	176.616	23.6481	112.734	23.5153	115.902
		23.7376	384.587	23.7437	176.771	23.7151	112.874	23.5831	116.191
		23.8045	385.215	23.8215	177.07	23.7815	113.148	23.6489	117.081
		23.8825	384.882	23.8881	177.634	23.8482	113.148	23.7162	117.671
		23.9597	384.459	23.9547	178.127	23.9147	112.848	23.7925	117.778
		24.038	385.703	24.0329	178.308	23.9933	113.008	23.859	117.564
		24.1042	385.036	24.0989	178.016	24.0598	113.034	23.9368	118.173
		24.1723	385.972	24.1766	177.991	24.1267	113.008	24.0033	118.104
		24.2385	386.216	24.2549	178.263	24.1929	113.175	24.0703	117.734
		24.3051	386.754	24.3211	177.945	24.2595	113.335	24.1481	116.73
		24.3822	386.395	24.3881	178.535	24.3261	113.361	24.2152	116.404
		24.4607	386.844	24.4543	178.535	24.4041	113.541	24.2813	116.649
		24.5264	387.177	24.521	178.282	24.4703	113.268	24.3479	117.232
		24.5941	387.575	24.5985	177.991	24.5372	113.361	24.4256	117.627
		24.6599	386.889	24.6656	178.509	24.6035	113.361	24.4928	118.279
		24.7271	386.728	24.7437	178.827	24.6711	113.335	24.559	117.891
		24.793	386.395	24.8107	179.32	24.7367	112.894	24.6376	116.975
		24.8604	386.331	24.8769	179.436	24.8155	112.988	24.704	114.88
		24.938	385.215	24.9445	180.13	24.8926	113.241	24.7705	113.374
		25.0045	384.055	25.0106	180.604	24.9588	112.707	24.8371	112.634
		25.0821	383.163	25.0884	180.876	25.0259	112.641	24.9148	113.004
		25.1488	381.291	25.1654	180.604	25.0923	112.567	24.9814	114.027
		25.2155	379.419	25.2323	180.993	25.1592	112.407	25.0481	114.008
		25.2938	377.591	25.2988	181.505	25.2368	111.733	25.1263	114.792
		25.3602	376.745	25.3661	182.251	25.304	111.18	25.194	115.62
		25.4262	374.449	25.4322	182.86	25.3702	109.832	25.2598	116.316
		25.5047	374.847	25.4989	183.671	25.437	109.045	25.3366	116.166
		25.571	374.558	25.5771	184.125	25.5033	108.211	25.4146	116.536
		25.6387	373.936	25.6545	184.436	25.5817	107.05	25.481	116.605
		25.7038	372.289	25.7212	184.754	25.6481	106.469	25.56	117.389
		25.7826	372.622	25.7875	184.507	25.7148	105.795	25.6264	117.583
		25.849	371.93	25.8654	185.181	25.7809	104.775	25.6931	117.583
		25.927	372.244	25.9329	185.091	25.8491	104.408	25.7593	117.276
		25.9935	371.885	25.9996	185.272	25.9154	103.847	25.8266	118.192
		26.0603	371.615	26.0767	185.337	25.9821	103.62	25.8929	118.499
		26.1273	371.91	26.1433	185.408	26.0594	103.64	25.9705	118.913
		26.1947	372.462	26.2095	184.689	26.1259	103.781	26.0369	119.195
		26.2714	371.93	26.288	185.045	26.2036	104.081	26.104	119.741
		26.3386	372.308	26.3553	185.428	26.2708	104.521	26.1702	119.96
		26.4157	373.064	26.4212	185.363	26.3369	104.708	26.2483	120.657
		26.4821	373	26.4993	185.337	26.4158	105.102	26.3148	121.466
		26.5488	373.199	26.5777	185.901	26.4816	105.662	26.3814	122.225
		26.6149	373.533	26.6431	185.901	26.5495	106.196	26.4595	122.62
		26.6939	374.469	26.711	186.556	26.6149	106.496	26.5273	123.141
		26.7708	373.648	26.7765	186.803	26.6827	106.683	26.5929	123.272
		26.8381	374.847	26.8441	186.738	26.7484	107.21	26.6702	122.62
		26.9154	375.206	26.9099	186.4	26.8257	107.33	26.7369	122.187
		26.9824	375.61	26.9881	185.227	26.9045	107.93	26.8036	122.25
		27.0489	375.52	27.0656	184.125	26.9697	108.511	26.882	123.166
		27.1273	375.988	27.1318	183.807	27.037	109.205	26.9592	123.95
		27.1939	376.456	27.1989	184.326	27.1033	109.765	27.0259	124.734
		27.2611	377.213	27.2651	184.663	27.1703	110.346	27.1033	125.367
		27.3274	376.7	27.3441	185.609	27.2364	110.806	27.1707	125.888
		27.3938	376.501	27.4208	186.491	27.3153	111.32	27.2368	125.236
		27.4711	377.277	27.4992	187.548	27.3814	111.733	27.3037	125.016
		27.549	377.572	27.5658	188.203	27.4484	112.641	27.382	124.038
		27.6272	377.213	27.6323	189.059	27.515	112.801	27.4483	123.492
		27.6934	377.104	27.6989	189.396	27.5926	113.101	27.5151	123.711
		27.7604	377.79	27.7659	189.124	27.659	113.361	27.593	124.144
		27.8266	376.674	27.8325	188.696	27.7262	113.635	27.6589	124.038
		27.8937	377.412	27.9112	188.787	27.8045	114.195	27.7266	123.73
		27.971	377.078	27.9769	189.104	27.8824	114.656	27.7923	122.683
		28.0495	377.861	28.0443	189.824	27.9482	114.562	27.8711	122.338
		28.116	377.168	28.1212	190.096	28.0261	114.889	27.9376	122.752
		28.1833	377.97	28.1884	190.187	28.0924	115.143	28.0141	122.883
		28.2492	377.861	28.2543	190.751	28.16	115.143	28.0813	122.225
		28.316	378.816	28.3219	190.972	28.2261	115.536	28.1477	121.096
		28.3821	378.149	28.3994	191.089	28.3038	115.797	28.2147	121.353
		28.4603	379.149	28.4659	191.225	28.371	116.19	28.2927	120.983
		28.5377	379.483	28.533	191.763	28.4373	116.397	28.3596	121.422
		28.6046	379.598	28.6095	192.418	28.5147	116.771	28.4258	119.741
		28.6711	378.636	28.6881	194.467	28.5925	116.817	28.504	118.762
		28.7387	378.662	28.7544	195.66	28.6593	117.438	28.5701	118.129
		28.8049	379.085	28.833	197.106	28.7376	117.578	28.6371	118.392
		28.8831	379.284	28.8994	197.78	28.8043	117.791	28.7153	118.957
		28.96	379.239	28.9665	199.109	28.8709	118.138	28.7925	120.331
		29.0264	379.752	29.0328	200.309	28.9377	118.459	28.8593	120.876
		29.0935	380.733	29.0996	201.839	29.0149	118.459	28.938	121.792
		29.1603	381.778	29.1768	203.622	29.0815	118.832	29.0036	122.426
		29.2268	382.362	29.256	205.263	29.148	118.832	29.071	122.771
		29.2933	382.83	29.3208	206.417	29.2278	118.972	29.1368	122.946
		29.3601	384.253	29.3895	207.519	29.2932	119.086	29.2155	123.122
		29.4381	384.972	29.4552	207.921	29.3604	119.206	29.2821	123.316
		29.505	385.568	29.5216	208.823	29.4371	119.179	29.3486	122.708
		29.5712	386.286	29.5875	209.886	29.5145	119.299	29.4257	123.078
		29.6489	387.953	29.6666	210.677	29.5813	119.299	29.4922	122.557
		29.715	387.485	29.7432	211.215	29.6596	119.433	29.5591	121.836
		29.7824	389.357	29.8093	210.924	29.7263	119.6	29.6253	120.682
		29.8607	390.742	29.8767	210.288	29.7922	119.413	29.704	119.396
		29.9383	391.903	29.9433	209.432	29.8594	119.74	29.7702	118.148
		30.0048	392.499	30.01	208.959	29.9259	119.806	29.8487	118.543
		30.0825	393.66	30.076	208.395	30.0038	120.227	29.9148	119.176
		30.1488	394.667	30.1547	208.939	30.0822	120.2	29.9816	119.96
		30.216	396.135	30.2208	208.012	30.1487	120.36	30.0475	120.111
		30.2823	396.513	30.288	207.383	30.2153	120.547	30.1267	120.268
		30.3602	397.206	30.3542	205.872	30.2823	120.62	30.1931	119.697
		30.4265	398.629	30.4324	204.699	30.3488	120.667	30.2704	119.064
		30.4945	399.655	30.5106	202.559	30.4152	120.827	30.3483	117.081
		30.5712	400.636	30.5775	201.295	30.4925	120.714	30.4155	115.557
		30.6488	401.752	30.6437	199.492	30.5596	120.987	30.4812	114.861
		30.7157	403.021	30.7103	198.163	30.6257	120.874	30.5597	114.422
		30.7926	402.688	30.7768	197.962	30.6928	121.287	30.6262	114.729
		30.8714	404.964	30.8438	198.208	30.7592	121.474	30.6923	115.012
		30.9381	406.074	30.9212	198.571	30.8264	121.688	30.7596	115.733
		31.0051	406.811	30.9889	199.064	30.9042	121.775	30.8261	115.971
		31.0714	407.01	31.0553	198.727	30.9814	121.868	30.9038	116.404
		31.1382	408.35	31.1211	199.317	31.0482	122.101	30.982	116.58
		31.2047	408.863	31.1878	200.283	31.1146	122.308	31.048	117.15
		31.2826	409.863	31.2548	201.003	31.1814	122.495	31.1151	117.213
		31.3489	409.485	31.3328	201.522	31.2476	122.729	31.1824	118.65
		31.4158	409.664	31.3995	201.567	31.3149	123.169	31.2488	119.22
		31.4822	410.241	31.4658	201.703	31.3928	123.076	31.3155	120.136
		31.5493	410.889	31.5334	201.658	31.4706	123.469	31.3806	120.374
		31.6271	410.491	31.6102	201.275	31.537	123.609	31.4597	121.184
		31.704	410.491	31.6765	201.275	31.6152	123.816	31.5259	121.228
		31.7821	411.896	31.7551	202.313	31.6816	123.843	31.6039	121.529
		31.8484	410.915	31.8215	202.514	31.7483	123.983	31.6704	121.855
		31.9154	412.03	31.8884	203.233	31.8147	124.143	31.7369	121.66
		31.9819	411.896	31.9547	203.441	31.8931	124.49	31.8037	122.03
		32.0487	412.966	32.0218	204.206	31.9595	124.423	31.8705	121.968
		32.1154	412.03	32.0881	204.206	32.0378	124.61	31.9486	122.269
		32.1941	413.3	32.1657	204.478	32.1034	124.677	32.0161	123.103
		32.2605	412.627	32.2323	203.415	32.1712	124.837	32.0927	123.642
		32.3274	413.39	32.2989	202.676	32.2366	124.61	32.1597	123.774
		32.4044	413.005	32.3652	200.802	32.3152	124.724	32.2259	124.345
		32.4717	413.723	32.4324	199.991	32.3819	124.77	32.2925	124.276
		32.5376	413.723	32.4987	199.181	32.4484	124.423	32.3591	123.95
		32.6048	415.012	32.5774	199.336	32.5258	124.517	32.4264	123.297
		32.6708	414.723	32.6437	199.135	32.5921	124.397	32.5035	123.21
		32.7385	415.595	32.7112	199.855	32.6593	124.517	32.5817	122.814
		32.8045	416.083	32.7881	200.529	32.7256	124.423	32.648	123.385
		32.8827	417.198	32.8548	201.048	32.8042	124.65	32.7256	123.385
		32.9491	416.711	32.9216	201.638	32.8707	124.236	32.7929	123.429
		33.0155	417.487	32.9879	202.514	32.9484	124.63	32.859	123.536
		33.0823	417.487	33.0544	203.104	33.0146	124.377	32.9259	123.994
		33.1493	417.513	33.1217	203.687	33.0819	124.61	32.9922	124.019
		33.2164	417.263	33.1882	204.024	33.1481	124.63	33.0597	125.016
		33.2829	418.045	33.266	204.297	33.2148	124.724	33.1376	125.65
		33.36	418.288	33.3321	203.934	33.2932	124.583	33.2153	125.28
		33.4273	419.314	33.3993	204.316	33.3706	124.744	33.2817	125.236
		33.4935	419.718	33.4664	204.653	33.448	124.864	33.3484	125.85
		33.5718	420.494	33.5332	205.243	33.5157	124.65	33.4149	125.825
		33.6377	422.059	33.5988	205.853	33.5821	124.697	33.482	126.678
		33.7054	423.482	33.6658	206.346	33.6588	124.77	33.5483	126.961
		33.783	423.861	33.7433	206.547	33.726	124.744	33.6272	126.873
		33.8596	424.957	33.8108	207.565	33.7925	124.63	33.6931	125.148
		33.9267	427.163	33.8765	208.622	33.8594	124.977	33.7606	124.847
		33.993	427.74	33.9545	209.568	33.9256	124.65	33.8369	124.847
		34.0715	429.728	34.0213	210.697	33.9928	124.77	33.9035	125.104
		34.1376	430.837	34.0878	211.462	34.0593	124.537	33.9704	125.781
		34.2046	432.799	34.1664	212.097	34.1376	124.423	34.0369	126.327
		34.2827	433.806	34.2328	212.071	34.2038	124.283	34.1146	126.565
		34.3501	435.966	34.2997	212.499	34.2708	124.377	34.1818	126.064
		34.4163	437.326	34.3659	212.298	34.3478	123.769	34.2592	125.976
		34.4833	438.576	34.433	213.063	34.4152	123.983	34.3369	125.217
		34.5495	438.73	34.5097	212.817	34.4815	123.769	34.4041	125.217
		34.6166	440.737	34.5771	213.245	34.5602	124.096	34.4819	125.192
		34.6934	441.468	34.6435	212.908	34.6263	123.89	34.5491	125.455
		34.7604	442.475	34.7102	213.154	34.6934	124.096	34.6154	125.587
		34.8378	442.673	34.7763	212.545	34.7596	124.563	34.6817	125.957
		34.9046	442.744	34.8435	213.491	34.8373	124.49	34.7591	126.327
		34.971	443.34	34.9098	213.628	34.9147	124.583	34.8264	126.634
		35.0382	444.167	34.9877	214.01	34.9934	124.537	34.8924	126.741
		35.1042	443.501	35.0549	213.245	35.0597	124.537	34.9714	127.136
		35.1832	443.654	35.1223	213.063	35.1273	124.423	35.0378	127.719
		35.2495	444.232	35.1991	212.545	35.193	124.33	35.1052	127.763
		35.3265	443.321	35.266	212.052	35.2598	124.003	35.1711	127.349
		35.3933	444.546	35.3327	211.533	35.3259	123.89	35.2477	126.848
		35.4709	444.879	35.3993	211.215	35.4034	123.656	35.3149	126.22
		35.5387	445.572	35.4774	211.034	35.4713	123.636	35.393	124.866
		35.6155	445.437	35.5441	211.189	35.5375	123.723	35.4599	125.173
		35.683	447.29	35.6215	211.352	35.6046	123.816	35.5262	124.646
		35.7491	446.957	35.6885	212.026	35.6708	123.816	35.5931	124.514
		35.8269	448.156	35.7546	212.746	35.7484	124.05	35.6591	124.715
		35.8936	447.758	35.8221	213.556	35.8259	124.143	35.7375	125.192
		35.9604	447.643	35.8878	213.783	35.8927	124.256	35.8149	124.734
		36.0384	448.111	35.9552	213.517	35.9586	124.123	35.8824	124.188
		36.1054	448.29	36.0323	212.726	36.0271	124.256	35.9486	123.404
		36.1718	447.085	36.11	211.371	36.0934	124.79	36.0159	123.272
		36.2385	446.886	36.1879	210.158	36.1602	125.137	36.0821	122.99
		36.305	447.021	36.2543	208.602	36.2374	125.464	36.1487	123.492
		36.3835	446.732	36.333	206.346	36.3149	125.858	36.2261	124.038
		36.4491	445.995	36.3994	204.634	36.3816	126.111	36.2928	124.188
		36.5163	445.661	36.4661	203.078	36.4483	126.345	36.3594	123.887
		36.5822	444.924	36.5436	201.048	36.5148	126.391	36.4263	123.536
		36.65	445.572	36.6103	198.818	36.5813	126.625	36.4925	123.122
		36.7154	444.68	36.6768	196.542	36.648	126.832	36.5714	121.616
		36.783	444.546	36.7433	193.929	36.715	126.972	36.6482	120.481
		36.8606	444.77	36.8213	191.653	36.7933	126.738	36.7264	120.067
		36.9269	444.501	36.889	189.668	36.8606	127.085	36.7932	119.415
		36.9938	443.59	36.9658	187.185	36.937	127.179	36.8595	118.894
		37.0709	442.718	37.0323	186.31	37.0146	126.999	36.9265	118.982
		37.138	443.52	37.0988	186.31	37.0815	127.179	36.993	118.348
		37.2043	442.116	37.1661	185.609	37.1597	126.972	37.0597	119.722
		37.283	442.539	37.2438	185.59	37.2263	127.459	37.1373	120.312
		37.3494	441.936	37.3212	185.272	37.2925	127.205	37.2037	121.052
		37.4162	442.321	37.3879	185.091	37.3595	127.439	37.2814	121.573
		37.4933	441.115	37.454	184.28	37.4259	127.599	37.3487	122.357
		37.571	441.449	37.5211	184.053	37.5038	128.019	37.4148	122.269
		37.6377	441.025	37.5886	182.679	37.5701	127.833	37.4816	122.683
		37.7059	441.205	37.6661	182.251	37.6487	128.413	37.56	122.727
		37.7822	440.622	37.7321	181.213	37.7153	128.667	37.6264	123.254
		37.8497	440.468	37.7996	181.032	37.7822	128.9	37.6932	123.774
		37.9269	440.577	37.8656	180.785	37.8488	129.013	37.7602	124.144
		37.9938	440.493	37.9322	180.266	37.9153	129.174	37.837	124.891
		38.0602	439.422	38.0101	179.274	37.9926	129.434	37.9043	125.518
		38.1277	439.128	38.0776	178.963	38.0603	129.707	37.9813	125.587
		38.1942	438.974	38.1442	178.736	38.126	129.734	38.0496	125.43
		38.271	437.768	38.2109	178.354	38.1932	129.754	38.1157	125.762
		38.338	437.48	38.2777	178.217	38.2592	129.781	38.1819	125.976
		38.4156	436.255	38.3442	178.444	38.3267	129.801	38.248	125.543
		38.4825	436.723	38.4211	178.756	38.3927	129.687	38.3259	125.305
		38.5484	434.851	38.5006	179.184	38.4715	129.614	38.3926	125.261
		38.6165	434.896	38.5665	179.138	38.5376	129.827	38.4586	125.323
		38.6934	433.761	38.6337	178.801	38.605	129.754	38.5258	125.976
		38.7604	433.645	38.6995	178.918	38.6818	129.567	38.5924	125.217
		38.8379	432.267	38.7671	179.099	38.7478	129.407	38.6594	124.433
		38.9046	432.113	38.8434	179.436	38.8148	129.661	38.7374	122.645
		38.9714	431.215	38.9209	179.657	38.8929	129.407	38.8043	122.25
		39.0382	430.862	38.988	180.202	38.9599	129.501	38.8706	121.616
		39.1159	429.054	39.0543	179.929	39.0261	129.387	38.9375	120.939
		39.1823	428.323	39.1212	180.001	39.1038	129.36	39.0037	119.829
		39.2492	427.785	39.1883	179.864	39.1698	129.08	39.0817	118.606
		39.3278	427.432	39.2553	180.74	39.2374	129.174	39.1479	115.946
		39.3933	426.227	39.332	181.641	39.3156	128.873	39.227	113.701
		39.4608	426.002	39.4106	183.333	39.3931	128.593	39.2933	111.806
		39.5383	425.823	39.4765	184.235	39.4595	128.48	39.36	109.517
		39.6155	424.463	39.5437	185	39.526	128.293	39.4374	107.246
		39.6823	424.021	39.61	185.473	39.5927	128.106	39.5156	105.352
		39.7597	422.302	39.6774	186.537	39.6595	128.133	39.5812	103.803
		39.8276	421.725	39.7435	187.548	39.7375	128.059	39.6499	102.561
		39.8934	419.898	39.8222	188.631	39.8047	128.32	39.7261	101.689
		39.9609	420.475	39.8888	189.169	39.8706	128.413	39.7928	101.08
		40.0377	419.763	39.9551	189.668	39.938	128.827	39.8592	101.231
		40.116	420.494	40.032	190.116	40.0151	128.506	39.9368	101.08
		40.1824	419.738	40.0992	190.252	40.0817	128.687	40.0037	100.968
		40.25	420.142	40.1656	189.597	40.1599	128.78	40.0704	100.052
		40.3165	420.52	40.2326	188.994	40.2366	128.32	40.1481	99.4621
		40.3827	421.232	40.2987	188.385	40.3154	128.687	40.2145	98.8537
		40.4598	420.539	40.366	187.957	40.3814	128.733	40.2816	98.4397
		40.5382	421.366	40.4323	187.256	40.4491	128.853	40.3479	97.9818
		40.6046	422.213	40.5114	186.42	40.514	128.273	40.4147	97.2856
		40.6721	423.104	40.5772	186.174	40.5928	128.246	40.481	96.696
		40.7382	423.174	40.645	186.42	40.6704	128.293	40.5603	96.8904
		40.805	423.726	40.7107	186.4	40.7497	128.32	40.6262	96.8277
		40.8711	424.354	40.7875	186.582	40.8155	128.133	40.693	96.6333
		40.9494	425.29	40.8547	187.185	40.8828	128.226	40.7706	96.9343
		41.0268	425.515	40.9215	187.594	40.9484	128.226	40.8479	97.5867
		41.0931	425.444	40.9879	187.84	41.016	127.712	40.9146	97.9818
		41.1712	427.092	41.0652	187.957	41.0925	127.299	40.9824	98.4397
		41.2376	426.695	41.1331	188.047	41.1593	126.972	41.0596	99.0042
		41.3047	427.432	41.1985	187.503	41.2377	126.485	41.127	99.5311
		41.3715	427.874	41.2773	187.367	41.3038	125.998	41.1927	99.7256
		41.4501	428.586	41.3434	186.783	41.3707	125.951	41.2706	100.077
		41.5164	427.56	41.4102	186.219	41.448	125.351	41.3372	99.92
		41.5831	428.323	41.4762	185.071	41.5151	125.277	41.4037	99.6378
		41.6601	427.765	41.5436	185	41.5812	124.79	41.4705	100.008
		41.7272	427.227	41.6102	184.326	41.6484	124.21	41.5485	100.096
		41.7935	426.451	41.6771	183.917	41.7266	123.543	41.6154	100.315
		41.8601	426.316	41.7551	182.951	41.7933	123.102	41.6817	100.334
		41.9382	426.406	41.8223	182.341	41.8708	122.308	41.7593	100.491
		42.0061	426.624	41.8884	181.531	41.9371	121.961	41.8367	100.334
		42.0826	425.957	41.9553	180.967	42.0037	121.501	41.9039	100.666
		42.1488	425.175	42.0216	180.13	42.0709	121.247	41.9818	100.535
		42.2159	425.38	42.099	179.028	42.1484	121.287	42.0598	101.124
		42.2824	425.515	42.1659	178.983	42.2158	121.454	42.1259	101.319
		42.3607	424.329	42.2449	179.073	42.2927	121.474	42.1931	101.494
		42.4269	423.239	42.3107	179.164	42.3595	120.62	42.259	101.795
		42.4939	423.482	42.378	179.774	42.4259	119.806	42.3261	102.059
		42.5709	421.655	42.4438	180.266	42.4927	118.645	42.3925	102.341
		42.6382	422.591	42.5113	180.649	42.5593	117.765	42.4594	102.843
		42.7043	422.104	42.5882	181.148	42.6369	116.884	42.5376	103.477
		42.7831	422.617	42.6651	182.004	42.7038	116.377	42.6049	103.759
		42.8601	422.501	42.7324	182.906	42.7699	116.164	42.6817	103.978
		42.9269	422.751	42.7987	183.56	42.8483	115.123	42.7479	104.154
		43.0043	422.302	42.8656	184.818	42.9144	115.169	42.815	104.304
		43.0721	423.085	42.9318	184.954	42.9936	115.443	42.8811	104.806
		43.1378	422.636	42.999	185.519	43.0596	115.723	42.9484	105.615
		43.2051	422.501	43.0767	184.663	43.1264	115.977	43.0142	106.55
		43.2828	422.591	43.1437	184.125	43.1927	116.19	43.0815	107.535
		43.3498	423.328	43.2101	183.962	43.2599	116.651	43.159	107.685
		43.4269	422.411	43.2879	183.489	43.326	116.864	43.226	108.752
		43.4929	422.302	43.354	181.505	43.4039	117.184	43.2925	109.623
		43.5601	423.194	43.4217	179.819	43.4706	117.418	43.3593	110.301
		43.6264	422.546	43.4879	178.555	43.5371	117.811	43.4256	110.715
		43.705	422.751	43.5664	177.135	43.6038	118.392	43.4926	111.781
		43.7714	422.591	43.6326	177.29	43.6706	118.625	43.5589	112.572
		43.8382	423.104	43.7104	177.744	43.7373	118.946	43.6375	113.111
		43.9153	422.078	43.7768	177.29	43.8041	119.339	43.7037	113.901
		43.9827	422.661	43.8439	177.135	43.8823	120.06	43.771	115.25
		44.0599	421.988	43.9103	176.642	43.9494	120.894	43.8376	115.902
		44.1383	422.411	43.9891	176.188	44.0258	121.408	43.9043	116.36
		44.2044	421.591	44.0547	176.233	44.1036	121.821	43.9816	116.711
		44.2709	420.744	44.1224	176.233	44.1706	122.568	44.0603	118.455
		44.3379	420.719	44.199	176.078	44.2371	122.795	44.1267	119.089
		44.4049	420.988	44.2657	175.825	44.3156	123.402	44.1938	119.785
		44.4821	420.097	44.3325	176.097	44.3819	123.91	44.2594	120.613
		44.5603	420.206	44.4102	175.825	44.4489	124.61	44.3259	121.441
		44.627	420.475	44.4771	176.434	44.5152	125.004	44.3927	121.968
		44.6938	420.142	44.5546	177.089	44.5822	125.417	44.4719	123.492
		44.7602	419.673	44.6212	177.608	44.6485	125.671	44.5483	124.169
		44.8268	419.872	44.6874	177.809	44.7263	126.298	44.6151	125.016
		44.8935	419.898	44.7546	178.555	44.7923	126.485	44.6817	126.283
		44.9711	419.269	44.8329	178.846	44.8708	126.972	44.7589	127.331
		45.038	419.25	44.8998	178.937	44.9371	127.412	44.8259	128.924
		45.1041	418.449	44.966	178.645	45.0039	127.806	44.9042	130.467
		45.1711	418.224	45.0333	179.164	45.07	127.853	44.9709	131.997
		45.2485	416.352	45.0995	179.482	45.1487	128.413	45.0371	132.518
		45.3158	415.685	45.1664	179.793	45.2153	128.92	45.1042	133.108
		45.3933	413.697	45.2437	179.91	45.2823	128.993	45.1707	133.609
		45.4721	413.319	45.3102	179.975	45.3488	129.174	45.2373	133.478
		45.5384	411.158	45.377	180.493	45.4153	129.434	45.3145	131.232
		45.6052	410.844	45.4438	180.675	45.4926	129.594	45.3819	130.297
		45.6717	410.043	45.5102	180.383	45.5716	129.988	45.4481	129.357
		45.7386	409.555	45.5888	180.266	45.6379	129.988	45.5148	129.357
		45.8156	407.927	45.6658	179.975	45.705	130.008	45.5811	129.294
		45.8946	407.26	45.7336	179.728	45.7711	130.455	45.6487	129.382
		45.9715	406.721	45.7991	179.32	45.8388	130.868	45.7263	128.899
		46.0494	404.759	45.8766	178.192	45.9046	130.982	45.804	128.573
		46.1165	404.669	45.9436	177.29	45.9812	131.542	45.8704	128.265
		46.1827	403.445	46.0104	176.998	46.0483	132.169	45.937	128.202
		46.2496	403.066	46.088	176.998	46.1148	132.283	46.0038	128.334
		46.3157	401.976	46.154	177.044	46.1816	132.75	46.0707	129.093
		46.3938	402.085	46.2214	177.79	46.2483	132.89	46.1372	130.228
		46.4713	401.393	46.2879	178.237	46.3259	133.19	46.2162	132.756
		46.5382	401.707	46.3545	179.073	46.3923	133.19	46.2817	134.13
		46.6055	400.796	46.4322	180.156	46.4594	133.817	46.3495	134.287
		46.6725	400.861	46.4992	181.349	46.5257	134.044	46.4259	134.086
		46.7385	400.796	46.5651	181.686	46.5927	134.304	46.4926	133.785
		46.8158	400.681	46.6327	183.016	46.6591	134.391	46.5595	133.873
		46.8825	399.681	46.6989	184.17	46.726	134.878	46.6266	133.214
		46.9607	399.86	46.7658	185.318	46.8042	134.925	46.7045	132.499
		47.0275	400.194	46.8439	185.927	46.8711	135.412	46.7705	131.866
		47.0953	400.194	46.9111	186.556	46.9481	135.552	46.8484	131.32
		47.1608	399.79	46.9773	186.375	47.0153	135.832	46.9256	129.902
		47.2282	399.771	47.0442	185.363	47.0817	136.112	46.994	129.401
		47.2938	399.61	47.1216	183.872	47.1484	136.366	47.0707	128.378
		47.3714	399.655	47.1883	182.86	47.2147	136.366	47.1377	127.048
		47.4382	399.232	47.2548	182.452	47.2925	136.826	47.2041	124.627
		47.5044	398.341	47.3332	182.251	47.3594	137.34	47.2705	122.143
		47.5712	398.386	47.3995	181.913	47.4382	137.687	47.337	121.554
		47.6383	398.321	47.4664	181.913	47.5038	137.734	47.4154	122.513
		47.7049	397.565	47.5326	181.959	47.5712	138.034	47.4931	123.73
		47.7713	397.404	47.6107	181.913	47.637	137.987	47.56	124.408
		47.8495	397.988	47.6769	182.024	47.7047	138.127	47.6264	124.715
		47.9159	397.404	47.7548	182.322	47.7704	137.527	47.6934	124.953
		47.9938	397.719	47.822	182.815	47.8379	137.267	47.7598	124.953
		48.0602	397.539	47.8883	182.906	47.915	136.206	47.8265	124.866
		48.127	398.206	47.9552	183.042	47.9821	134.671	47.893	125.675
		48.1933	397.539	48.0213	183.061	48.0483	133.817	47.9704	125.392
		48.2723	398.629	48.0992	183.379	48.116	133.143	48.0371	122.382
		48.3376	398.745	48.1763	182.704	48.1823	132.89	48.1032	120.613
		48.4046	399.258	48.244	182.951	48.2592	132.843	48.1706	119.81
		48.4829	399.258	48.3108	182.542	48.3372	132.957	48.237	119.264
		48.5492	399.7	48.3775	182.679	48.4037	133.023	48.3038	119.697
		48.6157	399.969	48.4436	182.478	48.4704	133.237	48.3817	120.374
		48.6827	400.457	48.511	182.769	48.5377	132.61	48.4484	120.851
		48.749	400.168	48.5879	183.197	48.6046	132.676	48.5256	120.613
		48.8158	400.457	48.6548	183.742	48.6816	132.123	48.6038	121.309
		48.8935	400.841	48.7213	183.787	48.7484	131.822	48.6713	121.855
		48.9726	401.348	48.7882	184.462	48.8146	131.028	48.7382	122.645
		49.0385	400.796	48.8659	185.428	48.8929	130.681	48.8151	123.228
		49.1058	400.88	48.9327	186.284	48.96	130.381	48.8817	123.774
		49.1716	401.104	48.9991	186.848	49.0271	130.455	48.9483	124.364
		49.2393	401.22	49.078	187.931	49.1038	130.455	49.0152	124.408
		49.3159	400.861	49.1549	188.385	49.1704	130.802	49.0818	123.843
		49.3821	401.014	49.221	188.112	49.2372	131.262	49.16	123.297
		49.4606	401.463	49.2991	187.866	49.3043	131.916	49.2378	122.62
		49.527	401.175	49.3651	186.329	49.3707	132.283	49.3041	121.66
		49.5939	401.707	49.4323	186.828	49.4371	132.977	49.371	121.397
		49.6601	401.284	49.4985	187.276	49.5149	133.65	49.4372	121.309
		49.7273	402.085	49.5769	188.294	49.5933	133.884	49.504	121.554
		49.8039	401.617	49.6435	188.968	49.6601	134.698	49.5811	121.855
		49.8716	402.284	49.7101	190.025	49.7368	135.392	49.6483	121.899
		49.9379	402.329	49.7878	190.972	49.8039	135.765	49.7266	121.14
		50.0048	403.47	49.8553	192.372	49.8702	135.765	49.7931	120.983
		50.0707	402.752	49.9213	193.475	49.9487	136.272	49.8593	120.393
		50.1381	403.38	50	194.467	50.0149	136.066	49.9376	120.594
		50.2154	403.688	50.0768	195.53	50.0817	136.479	50.0037	120.788
		50.2945	404.381	50.1439	196.496	50.1478	136.553	50.0705	121.334
		50.3714	404.246	50.21	197.06	50.2271	136.966	50.1368	121.14
		50.438	404.317	50.2889	197.916	50.2932	137.293	50.2155	121.704
		50.5045	404.74	50.3549	198.163	50.3601	137.64	50.2823	122.099
		50.5715	404.964	50.4219	197.981	50.4374	137.453	50.3492	122.294
		50.6378	405.028	50.488	198.234	50.504	137.714	50.4158	122.771
		50.717	405.631	50.5661	198.818	50.5705	137.94	50.4926	123.536
		50.7935	406.298	50.633	199.654	50.6494	138.334	50.5594	123.473
		50.8602	407.099	50.7101	200.756	50.7155	138.314	50.6266	123.21
		50.9268	407.503	50.7881	202.715	50.7822	138.334	50.6927	122.62
		50.993	407.747	50.8541	204.024	50.8487	138.201	50.7594	122.488
		51.0714	409.241	50.9216	206.482	50.9158	138.107	50.826	122.532
		51.1491	408.709	50.9996	208.803	50.9928	137.94	50.9046	121.748
		51.2273	410.357	51.0665	209.977	51.0703	137.894	50.9713	119.785
		51.3045	411.447	51.1329	210.651	51.1374	138.407	51.0385	117.734
		51.3718	412.229	51.2103	211.579	51.2043	138.568	51.1042	116.166
		51.438	412.319	51.2769	212.052	51.2707	138.801	51.1816	114.202
		51.5046	413.14	51.3552	212.454	51.3378	139.128	51.2485	113.155
		51.5712	413.877	51.4329	212.655	51.4048	139.889	51.3147	112.308
		51.6384	414.813	51.4995	213.083	51.4816	139.982	51.3817	111.957
		51.7048	415.191	51.5664	214.166	51.5487	140.703	51.4595	111.242
		51.7837	415.974	51.6334	214.756	51.615	141.096	51.5263	110.891
		51.8496	416.955	51.6997	215.067	51.6928	141.79	51.6036	109.994
		51.9167	418.115	51.7663	215.45	51.759	141.743	51.6705	109.034
		51.9937	418.622	51.8436	216.759	51.8262	142.371	51.7367	107.579
		52.06	419.071	51.9101	217.615	51.8927	142.744	51.804	106.161
		52.1269	420.276	51.977	219.308	51.9707	143.251	51.882	105.289
		52.1938	421.187	52.0431	220.254	52.0377	143.325	51.9488	104.806
		52.2605	421.475	52.1102	221.875	52.1047	143.785	52.015	104.129
		52.327	422.366	52.1872	222.102	52.1818	143.998	52.093	103.257
		52.3934	423.662	52.2664	222.55	52.2488	144.225	52.1595	102.084
		52.471	423.995	52.3326	222.193	52.3152	144.392	52.2264	101.187
		52.5378	425.425	52.3994	221.493	52.3817	144.392	52.2931	99.6629
		52.6042	426.028	52.4653	220.592	52.4484	144.506	52.3711	98.4209
		52.6712	427.208	52.5329	220.728	52.5153	144.852	52.4371	97.0033
		52.7378	428.118	52.6102	220.183	52.5818	144.786	52.5155	94.4254
		52.8047	429.657	52.6885	219.372	52.6599	145.246	52.5817	93.2712
		52.8706	430.215	52.7548	219.016	52.7258	145.526	52.6488	92.6377
		52.9494	432.286	52.8215	218.607	52.7933	145.947	52.7148	92.161
		53.0156	432.709	52.8878	218.497	52.8592	145.64	52.7932	91.5087
		53.0828	433.979	52.9549	218.316	52.9274	146.107	52.8597	91.0947
		53.1601	435.383	53.0326	217.978	52.9932	146.294	52.9371	90.8062
		53.2272	436.787	53.0997	218.089	53.0712	146.454	53.004	91.0947
		53.2933	436.678	53.1771	218.562	53.1371	146.641	53.0704	90.963
		53.3608	438.371	53.2434	218.205	53.2044	146.781	53.1371	91.0947
		53.427	439.198	53.3102	217.907	53.2817	146.921	53.2156	90.6556
		53.4936	440.711	53.3765	217.006	53.3479	146.801	53.2822	90.8752
		53.5599	440.872	53.4436	215.022	53.4158	146.847	53.3482	90.2856
		53.6381	442.475	53.5099	214.166	53.493	146.827	53.4264	89.9155
		53.7047	443.501	53.577	215.722	53.5707	147.241	53.4928	89.9343
		53.7716	444.456	53.6432	217.259	53.6369	146.847	53.5713	90.1789
		53.839	444.86	53.7212	219.353	53.7041	147.334	53.6482	90.2416
		53.9055	446.194	53.7874	220.164	53.7704	147.475	53.7157	90.4361
		53.972	447.085	53.866	221.83	53.8373	147.775	53.7815	90.5929
		54.0389	448.605	53.9323	222.803	53.9158	147.821	53.8493	90.3922
		54.1159	449.515	53.9991	223.568	53.9928	148.195	53.9268	89.7838
		54.1825	450.406	54.0654	223.25	54.0597	148.215	54.0034	89.0875
		54.2492	451.721	54.1326	223.95	54.1267	148.288	54.0817	88.6045
		54.3278	453.465	54.199	223.231	54.2037	148.028	54.1479	88.3662
		54.3933	453.933	54.2659	222.55	54.2721	147.615	54.2269	88.3223
		54.4611	455.247	54.3436	221.447	54.3379	147.935	54.2931	88.1278
		54.5386	456.805	54.4106	222.031	54.4057	147.982	54.3598	87.9961
		54.6052	457.652	54.4767	222.731	54.4819	147.475	54.4372	87.6888
		54.6722	458.768	54.5446	223.568	54.5484	147.007	54.5039	87.6449
		54.7385	459.903	54.61	224.489	54.615	146.987	54.5705	87.7327
		54.8054	460.973	54.678	225.507	54.6817	146.707	54.6374	88.04
		54.8824	461.954	54.7549	226.855	54.7484	146.314	54.7152	88.1278
		54.9604	463.673	54.8332	228.411	54.8264	145.46	54.7828	88.7613
		55.0265	464.16	54.899	229.248	54.904	144.899	54.8485	89.0185
		55.0938	466.186	54.9661	229.968	54.9701	144.225	54.9263	88.8492
		55.1598	466.5	55.0322	230.979	55.0373	144.572	54.9928	89.2192
		55.2269	467.994	55.0996	232.179	55.104	144.439	55.0597	88.9746
		55.2935	468.796	55.1656	232.898	55.1707	144.666	55.1262	89.6771
		55.3603	470.822	55.2445	234.228	55.2367	143.832	55.2034	90.1977
		55.4382	470.912	55.3109	235.038	55.3158	143.625	55.2703	90.8313
		55.5057	473.009	55.3781	234.837	55.3928	143.511	55.3482	91.4648
		55.5825	474.304	55.4444	234.429	55.4599	143.371	55.4149	92.1359
		55.6606	475.638	55.5209	233.819	55.5263	143.598	55.4811	92.4433
		55.7267	476.311	55.5992	233.891	55.5927	143.832	55.5483	93.5786
		55.8058	477.401	55.6771	233.236	55.6597	144.179	55.6148	94.2748
		55.872	478.401	55.7445	233.307	55.7381	144.899	55.6816	94.4693
		55.9396	479.741	55.8105	233.417	55.8152	144.993	55.7478	94.7766
		56.0054	480.139	55.8773	234.5	55.8822	145.386	55.8262	95.8429
		56.0725	480.831	55.9548	234.947	55.9595	145.827	55.8924	96.4764
		56.1383	481.678	56.0217	235.602	56.0261	145.78	55.9596	97.3044
		56.2161	482.838	56.088	236.322	56.0928	145.947	56.0257	97.7184
		56.2827	483.127	56.1666	237.094	56.1592	146.107	56.0929	98.7471
		56.3488	483.531	56.2331	237.094	56.2378	146.34	56.1594	99.2928
		56.4269	484.909	56.2997	237.522	56.3144	145.573	56.2263	100.121
		56.4931	484.352	56.3769	237.95	56.382	145.573	56.3042	98.5903
		56.5604	485.288	56.4548	238.079	56.4484	144.666	56.3712	98.3958
		56.6266	485.333	56.5216	238.715	56.5152	143.832	56.4375	98.2014
		56.7049	486.051	56.588	238.825	56.5809	142.324	56.5152	97.4801
		56.7708	484.909	56.6664	239.545	56.6603	141.163	56.5816	97.6118
		56.8493	485.801	56.733	239.752	56.7374	139.522	56.6484	98.3958
		56.9158	485.115	56.7999	240.563	56.8043	138.334	56.7266	99.5499
		56.9827	484.467	56.866	240.491	56.8708	137.34	56.7942	101.08
		57.0487	482.191	56.9332	241.192	56.9374	136.599	56.86	103.301
		57.1271	480.498	57.0098	241.101	57.004	135.412	56.9271	105.484
		57.1937	477.933	57.0886	242.074	57.0709	130.915	57.004	106.989
		57.2608	476.375	57.1545	241.736	57.1487	128.106	57.0714	107.66
		57.3377	474.015	57.2216	241.736	57.216	127.692	57.1372	108.513
		57.4049	472.162	57.2875	241.056	57.2819	127.132	57.2042	109.21
		57.4713	471.316	57.355	241.282	57.3496	127.179	57.2816	110.408
		57.5498	470.136	57.422	241.393	57.4263	126.718	57.3484	111.499
		57.6162	468.572	57.4889	242.184	57.4931	126.785	57.415	112.089
		57.6826	467.93	57.5662	242.858	57.5715	127.366	57.4811	112.239
		57.7491	467.257	57.6328	243.332	57.6481	127.853	57.5483	113.004
		57.8266	465.853	57.71	243.759	57.7152	128.78	57.626	113.312
		57.8935	465.385	57.7773	244.304	57.7927	129.661	57.6934	113.638
		57.9596	464.404	57.8434	244.168	57.8596	130.521	57.7594	113.243
		58.0384	464.025	57.9101	243.922	57.9257	131.008	57.8374	113.726
		58.1044	462.935	57.9886	243.513	57.9932	132.096	57.9033	114.729
		58.1827	463.07	58.0556	243.604	58.0595	132.843	57.9708	116.693
		58.2492	462.108	58.1219	243.876	58.1384	133.464	58.049	118.562
		58.316	462.224	58.1991	244.149	58.2047	133.791	58.1159	119.873
		58.3829	461.108	58.2658	244.661	58.282	133.65	58.1825	120.199
		58.4605	460.819	58.3325	244.46	58.3594	133.097	58.2492	120.393
		58.5272	460.775	58.411	244.414	58.4269	133.023	58.3258	119.935
		58.594	460.595	58.4773	244.278	58.5044	132.863	58.3928	120.136
		58.6712	459.614	58.5444	244.888	58.5704	133.21	58.4593	120.374
		58.7385	459.793	58.6208	244.486	58.6375	133.931	58.5262	120.657
		58.8045	459.768	58.6883	244.44	58.7038	134.418	58.5925	120.92
		58.8727	459.813	58.7544	243.941	58.7708	135.318	58.6596	121.159
		58.9494	459.236	58.8216	243.448	58.8481	136.132	58.7374	120.594
		59.0163	459.101	58.8877	241.756	58.9271	137.313	58.8044	120.287
		59.0937	458.832	58.955	240.427	58.9931	137.874	58.8712	120.023
		59.16	458.633	59.0213	238.151	59.0604	139.195	58.9389	118.957
		59.227	458.434	59.1001	236.257	59.1268	139.915	59.0046	117.232
		59.2933	457.761	59.1665	234.001	59.1935	140.676	59.0719	115.338
		59.3719	458.12	59.2334	232.425	59.2598	140.909	59.1485	113.613
		59.4381	457.254	59.2995	230.214	59.327	141.817	59.2149	112.158
		59.516	457.229	59.3771	228.184	59.404	142.324	59.2819	110.978
		59.5825	456.914	59.4438	225.617	59.4706	142.117	59.3588	109.492
		59.6491	457.472	59.5104	223.496	59.5484	142.417	59.4269	109.297
		59.7153	456.273	59.5883	221.83	59.615	142.904	59.4931	109.21
		59.7825	457.094	59.6561	221.785	59.6817	143.391	59.56	109.059
		59.8605	457.049	59.7215	221.519	59.7488	144.045	59.6373	108.601
		59.9275	457.049	59.799	221.648	59.8265	144.759	59.7039	107.817
		60.005	456.536	59.8659	221.901	59.894	145.573	59.7813	105.176
		60.0714	456.446	59.9328	222.576	59.9599	146.247	59.8497	103.213
		60.138	455.85	60.0109	223.659	60.0278	147.334	59.9156	101.451
		60.2051	455.805	60.077	224.197	60.1041	147.728	59.9825	100.491
		60.2828	454.843	60.1444	225.189	60.1709	148.168	60.0598	99.8134
		60.3497	454.196	60.2106	225.753	60.2373	148.729	60.1262	100.033
		60.4269	453.593	60.2777	226.946	60.3045	148.822	60.2037	100.052
		60.4944	453.196	60.3546	227.938	60.3825	149.029	60.2711	100.271
		60.5604	451.612	60.4326	229.358	60.4488	149.283	60.3379	100.209
		60.6274	450.701	60.511	230.597	60.5266	149.376	60.4052	100.165
		60.7052	449.829	60.5776	232.27	60.5927	149.356	60.4816	99.5499
		60.7822	447.354	60.6443	233.644	60.6598	149.91	60.5489	99.6629
		60.8494	446.533	60.7112	234.947	60.7263	149.883	60.6149	99.3116
		60.9157	444.834	60.7777	236.504	60.7929	150.417	60.6821	98.5464
		60.9826	443.789	60.8443	238.17	60.8591	150.05	60.7484	97.8501
		61.0488	441.692	60.9213	239.772	60.9261	149.93	60.8158	96.6521
		61.1159	440.666	60.9885	240.965	61.0041	149.376	60.8935	96.1315
		61.1938	438.576	61.0548	241.801	61.0707	148.609	60.9596	95.9747
		61.2608	437.435	61.1333	242.994	61.1368	146.827	61.0266	96.1754
		61.3382	435.607	61.199	244.46	61.2043	145.827	61.0928	96.7587
		61.405	435.005	61.2669	245.86	61.2705	144.599	61.1598	98.0069
		61.4714	433.87	61.3325	246.645	61.3382	143.718	61.237	99.0042
		61.5384	433.357	61.4105	247.417	61.4152	142.21	61.3039	99.0042
		61.6164	431.908	61.4773	248.473	61.4929	139.448	61.3702	98.4397
		61.6829	431.106	61.5441	248.921	61.5596	137.34	61.4372	96.2569
		61.76	430.593	61.6107	249.576	61.6265	135.458	61.5036	94.0992
		61.828	430.414	61.6874	249.893	61.6936	133.464	61.5706	93.359
		61.8934	429.234	61.7548	250.276	61.7713	131.122	61.6483	92.6628
		61.961	428.9	61.8212	249.667	61.8486	129.174	61.7264	91.678
		62.0386	428.189	61.8881	249.829	61.9156	127.759	61.804	89.1753
		62.1157	426.695	61.9542	249.44	61.9933	126.185	61.8708	87.8205
		62.1826	426.246	62.0332	249.012	62.0595	124.837	61.9381	86.7291
		62.2486	424.886	62.11	248.02	62.1265	123.609	62.0046	85.2049
		62.316	423.95	62.1773	247.974	62.2034	121.821	62.0816	79.4719
		62.3821	422.482	62.2437	247.501	62.2707	120.967	62.1601	79.2962
		62.4492	421.43	62.3225	247.663	62.3371	119.693	62.2262	80.0364
		62.5273	419.071	62.3889	247.436	62.4048	118.345	62.2938	80.4316
		62.5943	418.846	62.4663	247.3	62.4818	116.117	62.3602	80.9082
		62.6604	417.288	62.5437	246.736	62.5491	114.262	62.4276	81.3912
		62.7386	416.038	62.611	245.951	62.6153	111.947	62.4937	81.5418
		62.8049	414.877	62.678	244.661	62.6932	108.511	62.5699	80.0803
		62.8717	413.608	62.7544	243.131	62.7597	105.402	62.6373	78.2738
		62.95	411.158	62.8215	242.074	62.8378	102.573	62.7041	74.6107
		63.0162	409.799	62.8879	240.226	62.904	100.231	62.7706	72.8419
		63.0831	408.574	62.9548	238.352	62.9713	98.9101	62.848	71.556
		63.1501	406.837	63.021	236.257	63.0374	98.1228	62.9158	68.3508
		63.2269	404.669	63.0883	234.565	63.1042	97.4023	62.9923	65.1268
		63.3057	403.021	63.1661	231.906	63.1705	96.3615	63.0708	63.7719
		63.3827	401.04	63.2332	230.96	63.2492	95.0405	63.1373	60.3911
		63.4597	398.386	63.2994	229.404	63.3151	94.2932	63.2042	54.4824
		63.5271	396.802	63.3772	228.794	63.383	93.2524	63.2715	49.1885
		63.5934	393.73	63.4547	226.745	63.449	92.6052	63.3381	47.9654
		63.6603	391.768	63.5218	224.489	63.5166	91.6712	63.415	46.7422
		63.7378	387.78	63.5995	222.193	63.5823	90.6971	63.482	46.046
		63.8162	384.388	63.6663	220.027	63.659	89.0291	63.5593	44.9107
		63.8826	381.381	63.7326	218.38	63.7261	87.568	63.627	44.2144
		63.9612	378.124	63.7991	217.259	63.7928	86.7807	63.6928	43.236
		64.0275	374.315	63.8769	215.249	63.8596	86.0134	63.7598	42.3641
		64.0944	371.173	63.9447	212.882	63.9379	85.433	63.8375	41.141
		64.1714	367.447	64.0111	210.943	64.0153	86.9875	63.9148	39.2655
		64.239	364.171	64.0879	208.486	64.0928	88.382	63.9935	37.6284
		64.3047	359.984	64.1549	206.547	64.1711	88.0083	64.0594	36.7565
		64.3723	356.284	64.2323	203.888	64.2377	86.3604	64.1269	36.2108
		64.4498	351.379	64.2991	202.241	64.3046	84.2321	64.1932	34.3793
		64.516	347.032	64.3662	200.666	64.3711	81.4899	64.2599	34.2475
		64.5937	341.928	64.433	200.328	64.4374	79.3616	64.337	34.2287
		64.6598	337.651	64.4993	199.719	64.5147	77.7337	64.4044	34.097
		64.727	334.573	64.577	199.901	64.5829	76.1591	64.4822	34.0092
		64.7931	330.54	64.6438	200.082	64.6601	73.7706	64.5491	33.9465
		64.8722	326.282	64.7216	200.309	64.7264	72.2628	64.6155	33.5952
		64.9386	322.179	64.7878	199.246	64.7932	71.6156	64.6938	33.4196
		65.005	318.145	64.8559	198.189	64.8702	70.8217	64.7593	33.1373
		65.0823	312.484	64.922	196.743	64.9374	69.8476	64.827	33.1624
		65.1497	308.297	64.9997	194.804	65.0036	69.2738	64.8925	33.1185
		65.2158	303.968	65.0662	192.645	65.0706	68.4598	64.9712	32.7672
		65.2943	299.204	65.1326	190.453	65.1481	67.5791	65.0378	32.9178
		65.3609	295.075	65.2101	188.741	65.2151	66.7185	65.1047	32.6167
		65.427	291.645	65.2777	188.495	65.2928	65.284	65.1816	32.7484
		65.4939	287.457	65.3444	187.658	65.3595	63.9363	65.2479	33.0307
		65.5608	281.571	65.4217	186.919	65.426	62.4285	65.315	32.8111
		65.6381	273.255	65.4992	185.7	65.4932	60.8739	65.3928	32.899
		65.7049	263.65	65.5657	183.943	65.5712	58.8323	65.471	32.83
		65.7712	254.846	65.6324	181.939	65.6379	57.1644	65.5373	32.5728
		65.8382	246.844	65.6995	179.255	65.7152	55.1028	65.6042	32.002
		65.9055	239.22	65.7667	176.862	65.7818	53.9886	65.6705	31.7448
		65.9719	232.333	65.8434	174.275	65.8486	52.5942	65.7375	31.4814
		66.049	224.222	65.9215	172.174	65.9164	51.5267	65.8155	30.7601
		66.117	218.291	65.9882	170.508	65.9826	50.6927	65.8932	30.1704
		66.1825	212.43	66.0547	169.405	66.0604	50.0188	65.9596	30.1266
		66.25	207.057	66.1219	168.433	66.1262	49.9721	66.0263	30.3022
		66.3158	201.331	66.1995	168.342	66.2038	49.3516	66.1037	30.3022
		66.3944	195.56	66.2771	168.167	66.2705	49.4184	66.1723	30.1704
		66.4609	191.995	66.3441	167.694	66.3372	49.0448	66.238	30.3461
		66.5273	188.494	66.4219	166.993	66.404	49.0714	66.3149	30.0199
		66.5942	185.66	66.4892	165.547	66.4815	49.0448	66.3817	30.1955
		66.6611	182.941	66.555	163.699	66.5484	48.9313	66.4482	29.9572
		66.7275	180.043	66.6328	161.132	66.6262	48.8846	66.5152	30.1266
		66.8045	176.414	66.6992	159.238	66.693	48.8179	66.5816	30.0011
		66.8716	174.317	66.766	157.189	66.7589	48.9113	66.6484	30.1516
		66.938	172.201	66.8325	156.126	66.8273	48.7912	66.7152	30.0011
		67.0048	169.746	66.9104	154.66		--	66.7932	30.1516
		67.071	167.63	66.9774	153.331		--	66.8595	30.3022
		67.1381	165.578	67.0434	151.937		--	66.9375	30.1266
		67.2156	161.904	67.1215	150.582		--	67.0033	30.3022
		67.2831	159.852	67.1876	149.499		--	67.0708	30.2583
		67.3491	156.934	67.2548	148.124		--	67.1372	30.3461
		67.4271	154.857	67.3331	145.712		--	67.2156	30.1516
		67.4936	152.388	67.3997	143.553		--	67.2819	30.4151
		67.5607	150.426	67.4657	141.433		--	67.3491	30.1516
		67.6276	148.086	67.544	140.013		--	67.4264	30.1516
		67.7052	145.745	67.6106	139.248		--	67.4934	30.1516
		67.7717	143.578	67.6775	138.658		--	67.5596	30.2144
		67.8383	141.667	67.7439	138.23		--		--
		67.9049	139.968	67.822	137.555		--		--
		67.9837	138.141	67.8883	136.926		--		--
		68.0606	136.005	67.9668	136.745		--		--
		68.1378	134.223	68.0327	136.518		--		--
		68.2046	132.857	68.1	136.317		--		--
		68.2711	130.741	68.1659	136.135		--		--
		68.3382	129.004	68.244	135.389		--		--
		68.4043	127.311	68.3107	134.786		--		--
		68.4825	125.079	68.3879	133.905		--		--
		68.5598	122.963	68.4548	132.595		--		--
		68.6388	121.514	68.5209	131.985		--		--
		68.7051	120.091	68.5881	131.356		--		--
		68.7721	118.796	68.666	130.883		--		--
		68.8384	117.122	68.7329	130.526		--		--
		68.9051	115.763	68.799	129.826		--		--
		68.9826	113.801	68.8773	128.406				--
		69.0616	111.883	68.9438	127.369				--
		69.1273	109.658	69.0106	126.869				--
		69.1945	108.363	69.0769	126.396				--
		69.2603	107.074	69.155	125.923				--
		69.3281	106.023	69.2217	125.631				--
		69.4049	104.779	69.3002	125.404				--
		69.4712	103.682	69.3659	125.112				--
		69.5495	102.503	69.4334	124.801				--
		69.6158	101.368	69.5109	124.503				--
		69.6827	100.361	69.5879	124.01				--
		69.7487	99.6493	69.6549	123.51				--
		69.8272	98.8927	69.7209	123.472				--
		69.8933	98.0463	69.7882	123.264				--
				69.8543	123.491				--
				69.9332	123.446				--
				69.9998	123.446				--
				70.0664	123.601				--
				70.1321	123.309				--
				70.1993	123.264				--
				70.2659	122.927				--
				70.3436	122.655				--
				70.4101	122.454				--
				70.4773	122.026				--
				70.5444	121.753				--
				70.6112	121.617				--
				70.6886	121.28				--
				70.755	120.943				--
				70.8217	121.079				--
				70.8885	121.014				--
				70.9551	120.742
				71.0219	120.606
				71.0997	120.45
				71.1667	120.495
				71.233	120.242
				71.2995	120.204
				71.3661	120.067
				71.4331	120.041
				71.5103	120.041
				71.5776	119.886
				71.6444	119.886
				71.7121	119.73
				71.7776	119.549
				71.8547	119.121
				71.9217	118.939
				71.9884	118.219
				72.0551	117.921
				72.132	117.383
				72.2001	116.929
				72.2664	116.637
				72.344	116.345
				72.4103	116.209
				72.4773	116.054
				72.5433	115.943
				72.6103	115.781
				72.6769	115.671
				72.7437	115.49
				72.8213	115.308
				72.8889	115.172
				72.966	115.062
				73.0332	114.835
				73.0996	114.861
				73.1777	114.588
				73.2548	114.543
				73.3225	114.699
					--
					--
					--
					--
					--
					--
					--
					--
					--
					--
					--
					--
					--
					--
					--
					--
					--
					--
					--
					--
					--
					--
					--
					--
					--
					--
					--
					--
					--
					--
					--
					--
					--
					--
					--
					--
					--
					--
					--
					--
					--
					--
					--
					--
					--
					--
					--
					--
					--
					--
					--
					--
					--
					--
					--
					--
					--
					--
					--
					--
					--
					--
					--
					--
					--
					--
					--
					--
					--
					--
					--
					--
					--
					--
					--
					--
					--
					--
					--

## Sheet: Fig 3 g-m
Fig 3g					Fig 3i					Fig 3j					Fig 3l					Fig 3m
	Adhesion strength				Time/day	adhesion strength				Cycles	Adhesion strength				Thickness	Force					Force
Al	108.5	7.7			1	171.1	68.8			1	159.4	9.8			7	61.1	3.6			PDMS	19.1	2.5
Cu	104.5	23.8			5	163.5	14.8			2	101.4	1.3			11	69.8	7.8			PTFE	24.2	2.8
PI	157.2	18.4			12	151.3	44.9			3	79.4	16.9			20	117.6	6.4			PI	54.5	3.6
PEEK	127.7	22.4			30	167.7	36.4			5	83.4	38.9			28	136.6	5.4			PET	61.1	3.6
PET	96.8	27.7								7	82.8	48.9			43	134.7	6.4			Cu	62.5	8.8
PTFE	89.5	9.6								10	85.1	25.1
PC	71.5	12.3								30	82.5	15.7
Paper	64.6	25.4								50	82.1	23.1
TPU	58.1	2.1								100	73.1	1.3
PET2	56.7	23.7
PE	40.3	1.7
PDMS	26.3	3.3

## Sheet: Fig 5 g-l
	Fig 5g						Fig 5h										Fig 5i					Fig 5j									Fig 5k					Fig 5l
	SACP film		commercial					5 kg		10 kg		15 kg		20kg								1st		2nd		5th		10th								dumbbell		push-up		squat		jump
	Time/s	Intensity	Time/s	Intensity			Time/s	Intensity	Time/s	Intensity	Time/s	Intensity	Time/s	Intensity			Force/ kg	intensity p-p				Time/s	Intensity	Time/s	Intensity	Time/s	Intensity	Time/s	Intensity		Cycles	Intensity
	0.12	0	0.12	1			2.5	-0.04	2.5	-0.02	2.5	0	2.5	0.04			5	0.175	0.02517			0.1	-0.04	0.1	-0.02	0.1	0	0.1	0		1st	0.86	0.12			3	-0.02	3	2.98	3	4.5	3	6
	0.14	0.02	0.14	1			2.52	-0.02	2.52	0	2.52	-0.02	2.52	0.02			10	0.285	0.04123			0.12	-0.04	0.12	-0.02	0.12	0	0.12	-0.02		2nd	0.86	0.1			3.02	0.02	3.02	3	3.02	4.48	3.02	6.02
	0.16	0.02	0.16	0.98			2.54	-0.02	2.54	-0.02	2.54	-0.02	2.54	-0.02			15	0.55	0.05033			0.14	-0.02	0.14	-0.02	0.14	0	0.14	0.02		5th	0.82	0.18			3.04	0.02	3.04	2.98	3.04	4.48	3.04	6
	0.18	0.02	0.18	1			2.56	-0.04	2.56	-0.02	2.56	0	2.56	-0.04			20	0.68	0.03266			0.16	-0.02	0.16	0	0.16	0	0.16	-0.02		10th	0.75	0.15			3.06	0.02	3.06	2.98	3.06	4.5	3.06	5.98
	0.2	0.02	0.2	1			2.58	-0.02	2.58	-0.02	2.58	0	2.58	-0.02								0.18	-0.04	0.18	0	0.18	0.02	0.18	-0.02							3.08	0.02	3.08	3.02	3.08	4.48	3.08	5.98
	0.22	0	0.22	1			2.6	-0.02	2.6	-0.02	2.6	-0.02	2.6	0								0.2	-0.02	0.2	-0.02	0.2	0.02	0.2	-0.02							3.1	0.04	3.1	2.96	3.1	4.48	3.1	6
	0.24	-0.02	0.24	1			2.62	0	2.62	-0.02	2.62	-0.02	2.62	0								0.22	-0.02	0.22	0	0.22	0.02	0.22	-0.02							3.12	0.02	3.12	2.98	3.12	4.5	3.12	6
	0.26	0	0.26	1			2.64	-0.02	2.64	-0.02	2.64	0	2.64	0.02								0.24	-0.02	0.24	0	0.24	-0.02	0.24	0							3.14	0.04	3.14	3	3.14	4.48	3.14	6
	0.28	0.02	0.28	0.98			2.66	-0.02	2.66	-0.02	2.66	0.02	2.66	-0.04								0.26	-0.02	0.26	-0.02	0.26	0	0.26	-0.02							3.16	0.04	3.16	2.98	3.16	4.52	3.16	5.98
	0.3	0	0.3	1.02			2.68	-0.02	2.68	-0.04	2.68	-0.02	2.68	0.02								0.28	-0.04	0.28	-0.02	0.28	0	0.28	-0.02							3.18	0.04	3.18	2.94	3.18	4.52	3.18	6
	0.32	0	0.32	0.98			2.7	-0.02	2.7	-0.02	2.7	-0.02	2.7	-0.02								0.3	-0.02	0.3	-0.02	0.3	0.02	0.3	-0.02							3.2	0.02	3.2	2.94	3.2	4.5	3.2	5.96
	0.34	0	0.34	0.98			2.72	-0.04	2.72	-0.04	2.72	0	2.72	0								0.32	-0.02	0.32	0	0.32	0.04	0.32	-0.02							3.22	0.02	3.22	2.98	3.22	4.5	3.22	5.98
	0.36	0.02	0.36	1			2.74	-0.02	2.74	-0.02	2.74	0.04	2.74	0								0.34	-0.02	0.34	0	0.34	0.02	0.34	-0.02							3.24	0	3.24	3.04	3.24	4.48	3.24	5.98
	0.38	0	0.38	1			2.76	-0.04	2.76	-0.04	2.76	0	2.76	-0.02								0.36	-0.04	0.36	0	0.36	0.02	0.36	0							3.26	0.04	3.26	3.02	3.26	4.5	3.26	6
	0.4	0	0.4	1			2.78	-0.04	2.78	-0.02	2.78	0	2.78	-0.02								0.38	-0.06	0.38	0	0.38	0	0.38	-0.02							3.28	0	3.28	3	3.28	4.48	3.28	6
	0.42	0	0.42	0.98			2.8	-0.06	2.8	0	2.8	0	2.8	-0.06								0.4	-0.02	0.4	0.02	0.4	0	0.4	0							3.3	0	3.3	2.98	3.3	4.5	3.3	5.98
	0.44	0	0.44	1			2.82	-0.04	2.82	-0.04	2.82	0	2.82	-0.02								0.42	-0.04	0.42	-0.02	0.42	0.02	0.42	0							3.32	0.02	3.32	2.96	3.32	4.5	3.32	6
	0.46	0	0.46	1			2.84	-0.04	2.84	-0.02	2.84	0	2.84	0								0.44	-0.02	0.44	0	0.44	0	0.44	0							3.34	0.02	3.34	2.94	3.34	4.46	3.34	6
	0.48	0	0.48	1			2.86	-0.04	2.86	0	2.86	-0.02	2.86	0								0.46	-0.02	0.46	0	0.46	0	0.46	-0.02							3.36	0.04	3.36	2.96	3.36	4.48	3.36	5.98
	0.5	-0.02	0.5	1			2.88	-0.02	2.88	-0.04	2.88	-0.02	2.88	0								0.48	-0.02	0.48	-0.02	0.48	0	0.48	-0.02							3.38	0.02	3.38	2.98	3.38	4.48	3.38	5.98
	0.52	0	0.52	1			2.9	-0.02	2.9	-0.04	2.9	0	2.9	0								0.5	-0.04	0.5	0	0.5	0	0.5	-0.02							3.4	0.02	3.4	3.02	3.4	4.5	3.4	6
	0.54	0.02	0.54	0.98			2.92	-0.04	2.92	-0.04	2.92	-0.02	2.92	0								0.52	-0.04	0.52	0	0.52	0	0.52	-0.02							3.42	0.02	3.42	2.98	3.42	4.52	3.42	6
	0.56	0	0.56	1			2.94	-0.02	2.94	-0.02	2.94	0	2.94	0								0.54	-0.02	0.54	-0.02	0.54	0.02	0.54	-0.02							3.44	0.02	3.44	2.94	3.44	4.52	3.44	5.98
	0.58	0	0.58	1			2.96	-0.02	2.96	-0.04	2.96	0	2.96	-0.04								0.56	-0.04	0.56	0	0.56	-0.02	0.56	0							3.46	0.02	3.46	2.98	3.46	4.5	3.46	5.98
	0.6	0.02	0.6	1			2.98	-0.04	2.98	-0.04	2.98	-0.02	2.98	0								0.58	-0.04	0.58	-0.02	0.58	0.02	0.58	-0.02							3.48	0.02	3.48	2.98	3.48	4.48	3.48	6
	0.62	0.02	0.62	1			3	-0.04	3	-0.02	3	0	3	0.02								0.6	-0.02	0.6	-0.02	0.6	0	0.6	-0.02							3.5	0.04	3.5	3.02	3.5	4.48	3.5	5.98
	0.64	0	0.64	0.98			3.02	-0.02	3.02	-0.04	3.02	-0.02	3.02	0								0.62	-0.02	0.62	0	0.62	0	0.62	0							3.52	0	3.52	2.98	3.52	4.48	3.52	6
	0.66	0.02	0.66	0.98			3.04	-0.02	3.04	-0.02	3.04	0	3.04	-0.02								0.64	-0.04	0.64	-0.02	0.64	0.02	0.64	-0.02							3.54	0.02	3.54	3.02	3.54	4.48	3.54	5.98
	0.68	0	0.68	1			3.06	-0.02	3.06	-0.02	3.06	0	3.06	-0.04								0.66	-0.04	0.66	-0.02	0.66	0.04	0.66	0							3.56	0.06	3.56	2.98	3.56	4.48	3.56	5.96
	0.7	0	0.7	1			3.08	-0.02	3.08	-0.02	3.08	0	3.08	-0.04								0.68	-0.02	0.68	-0.02	0.68	0.02	0.68	0							3.58	0.04	3.58	2.94	3.58	4.5	3.58	5.98
	0.72	0.02	0.72	1			3.1	0	3.1	-0.02	3.1	0	3.1	-0.02								0.7	-0.04	0.7	-0.02	0.7	0.02	0.7	-0.02							3.6	0.04	3.6	2.96	3.6	4.48	3.6	5.98
	0.74	0	0.74	1			3.12	-0.06	3.12	-0.02	3.12	-0.02	3.12	0								0.72	-0.02	0.72	-0.02	0.72	0	0.72	0							3.62	0	3.62	3.06	3.62	4.48	3.62	5.98
	0.76	0.02	0.76	1			3.14	-0.02	3.14	-0.04	3.14	0	3.14	0								0.74	-0.02	0.74	-0.02	0.74	-0.02	0.74	-0.02							3.64	0.02	3.64	2.98	3.64	4.5	3.64	5.98
	0.78	0	0.78	0.98			3.16	-0.02	3.16	-0.02	3.16	-0.02	3.16	0.02								0.76	-0.02	0.76	-0.02	0.76	0	0.76	-0.02							3.66	0.02	3.66	2.98	3.66	4.48	3.66	6
	0.8	-0.02	0.8	1			3.18	-0.02	3.18	-0.04	3.18	-0.02	3.18	-0.02								0.78	-0.04	0.78	-0.02	0.78	0.02	0.78	-0.02							3.68	0.02	3.68	2.98	3.68	4.5	3.68	6
	0.82	0.02	0.82	0.96			3.2	-0.02	3.2	-0.04	3.2	0.02	3.2	0								0.8	-0.02	0.8	-0.02	0.8	0	0.8	0.02							3.7	0.02	3.7	2.96	3.7	4.5	3.7	5.98
	0.84	0	0.84	1			3.22	-0.04	3.22	-0.02	3.22	0	3.22	0.02								0.82	-0.02	0.82	0	0.82	0	0.82	0							3.72	0	3.72	2.94	3.72	4.46	3.72	6
	0.86	0.02	0.86	1			3.24	-0.02	3.24	-0.02	3.24	0	3.24	0.02								0.84	-0.04	0.84	0	0.84	0.02	0.84	-0.02							3.74	0	3.74	2.96	3.74	4.48	3.74	5.98
	0.88	0	0.88	1			3.26	-0.04	3.26	-0.02	3.26	-0.02	3.26	0.02								0.86	-0.06	0.86	0	0.86	0	0.86	0							3.76	-0.02	3.76	2.98	3.76	4.48	3.76	6
	0.9	0.02	0.9	1.02			3.28	-0.04	3.28	-0.02	3.28	0	3.28	0.02								0.88	-0.02	0.88	-0.02	0.88	-0.02	0.88	0							3.78	0.04	3.78	2.98	3.78	4.5	3.78	5.98
	0.92	0.02	0.92	1.02			3.3	-0.02	3.3	-0.02	3.3	0	3.3	-0.02								0.9	-0.04	0.9	-0.02	0.9	0.04	0.9	0							3.8	0.04	3.8	2.98	3.8	4.48	3.8	6
	0.94	0	0.94	0.98			3.32	-0.04	3.32	-0.02	3.32	-0.02	3.32	0.02								0.92	-0.02	0.92	-0.02	0.92	0	0.92	-0.02							3.82	0	3.82	2.98	3.82	4.48	3.82	5.98
	0.96	0.02	0.96	1			3.34	-0.04	3.34	-0.02	3.34	-0.02	3.34	0.02								0.94	-0.02	0.94	0	0.94	0.02	0.94	-0.02							3.84	0.04	3.84	3	3.84	4.48	3.84	5.98
	0.98	0.02	0.98	0.98			3.36	0	3.36	-0.02	3.36	-0.02	3.36	0.02								0.96	-0.02	0.96	-0.02	0.96	0.04	0.96	0							3.86	0	3.86	3	3.86	4.5	3.86	6
	1	0	1	1			3.38	-0.02	3.38	-0.04	3.38	0	3.38	-0.02								0.98	-0.04	0.98	-0.02	0.98	0.04	0.98	0							3.88	0.02	3.88	3	3.88	4.48	3.88	6
	1.02	-0.02	1.02	0.98			3.4	-0.02	3.4	-0.02	3.4	-0.02	3.4	-0.02								1	-0.02	1	0	1	0	1	-0.02							3.9	0.02	3.9	3.02	3.9	4.5	3.9	5.98
	1.04	0	1.04	1			3.42	-0.02	3.42	-0.02	3.42	-0.02	3.42	0.06								1.02	-0.02	1.02	-0.02	1.02	0	1.02	-0.02							3.92	0.04	3.92	3.02	3.92	4.48	3.92	5.98
	1.06	0.02	1.06	1			3.44	-0.02	3.44	-0.02	3.44	0	3.44	0.02								1.04	-0.02	1.04	0	1.04	-0.02	1.04	0							3.94	0.02	3.94	2.98	3.94	4.48	3.94	6
	1.08	0	1.08	1			3.46	-0.02	3.46	-0.02	3.46	-0.02	3.46	-0.02								1.06	-0.02	1.06	0	1.06	-0.02	1.06	0							3.96	0.02	3.96	2.94	3.96	4.48	3.96	6
	1.1	0	1.1	1			3.48	-0.02	3.48	-0.02	3.48	-0.02	3.48	-0.06								1.08	-0.02	1.08	-0.02	1.08	0	1.08	-0.04							3.98	0.04	3.98	2.94	3.98	4.48	3.98	5.98
	1.12	0.02	1.12	0.98			3.5	-0.02	3.5	-0.04	3.5	0	3.5	-0.06								1.1	-0.02	1.1	0	1.1	0	1.1	-0.02							4	0.04	4	3.02	4	4.48	4	5.98
	1.14	0.02	1.14	1			3.52	-0.02	3.52	-0.02	3.52	-0.02	3.52	-0.06								1.12	-0.04	1.12	-0.02	1.12	-0.02	1.12	0							4.02	0.04	4.02	2.96	4.02	4.48	4.02	6
	1.16	0	1.16	1			3.54	-0.02	3.54	-0.04	3.54	-0.02	3.54	0.02								1.14	-0.02	1.14	-0.02	1.14	0	1.14	-0.02							4.04	0.04	4.04	2.98	4.04	4.48	4.04	5.98
	1.18	0	1.18	1.02			3.56	-0.02	3.56	-0.02	3.56	0	3.56	0.02								1.16	-0.02	1.16	0	1.16	0	1.16	0							4.06	0.02	4.06	2.98	4.06	4.48	4.06	5.98
	1.2	0	1.2	0.98			3.58	-0.04	3.58	-0.02	3.58	-0.02	3.58	0.02								1.18	-0.04	1.18	0	1.18	0.04	1.18	-0.02							4.08	0.02	4.08	2.98	4.08	4.48	4.08	6
	1.22	0.02	1.22	0.98			3.6	-0.02	3.6	-0.02	3.6	0	3.6	0								1.2	-0.04	1.2	-0.02	1.2	0.02	1.2	-0.04							4.1	-0.02	4.1	2.98	4.1	4.48	4.1	6
	1.24	0	1.24	1			3.62	-0.02	3.62	-0.02	3.62	0	3.62	0								1.22	0.02	1.22	0	1.22	0.04	1.22	-0.02							4.12	0	4.12	2.98	4.12	4.48	4.12	6
	1.26	0	1.26	1			3.64	0	3.64	-0.02	3.64	-0.02	3.64	-0.02								1.24	-0.02	1.24	0	1.24	0.04	1.24	0.02							4.14	0.06	4.14	2.98	4.14	4.5	4.14	5.98
	1.28	0.02	1.28	1			3.66	-0.02	3.66	-0.02	3.66	0	3.66	-0.04								1.26	-0.04	1.26	0	1.26	0.04	1.26	0.02							4.16	0.04	4.16	2.96	4.16	4.5	4.16	6
	1.3	0	1.3	1			3.68	-0.04	3.68	-0.02	3.68	0	3.68	-0.02								1.28	-0.04	1.28	-0.02	1.28	0	1.28	0.04							4.18	0	4.18	2.94	4.18	4.48	4.18	5.98
	1.32	0.02	1.32	0.98			3.7	-0.04	3.7	-0.02	3.7	-0.02	3.7	0								1.3	-0.04	1.3	-0.02	1.3	0.02	1.3	0							4.2	0	4.2	2.96	4.2	4.5	4.2	5.98
	1.34	0.02	1.34	0.98			3.72	-0.04	3.72	-0.04	3.72	-0.02	3.72	0								1.32	-0.02	1.32	-0.02	1.32	-0.02	1.32	0.02							4.22	0.02	4.22	3	4.22	4.48	4.22	6
	1.36	0	1.36	1			3.74	-0.02	3.74	-0.02	3.74	-0.02	3.74	-0.02								1.34	0	1.34	0	1.34	0	1.34	0							4.24	0.02	4.24	3.02	4.24	4.5	4.24	5.98
	1.38	0	1.38	1			3.76	-0.02	3.76	-0.02	3.76	0	3.76	0								1.36	-0.04	1.36	0	1.36	-0.02	1.36	-0.02							4.26	0	4.26	2.98	4.26	4.5	4.26	6
	1.4	0.02	1.4	1			3.78	-0.02	3.78	-0.02	3.78	0	3.78	-0.02								1.38	-0.02	1.38	0	1.38	0.02	1.38	-0.02							4.28	0	4.28	2.98	4.28	4.52	4.28	5.98
	1.42	0.02	1.42	0.98			3.8	-0.06	3.8	-0.02	3.8	0	3.8	0								1.4	-0.04	1.4	-0.02	1.4	0	1.4	-0.04							4.3	-0.02	4.3	2.98	4.3	4.5	4.3	5.98
	1.44	0	1.44	1			3.82	-0.04	3.82	-0.02	3.82	0.02	3.82	0								1.42	-0.04	1.42	0	1.42	0.02	1.42	-0.04							4.32	0	4.32	2.98	4.32	4.48	4.32	5.98
	1.46	-0.02	1.46	1			3.84	-0.04	3.84	-0.02	3.84	-0.02	3.84	-0.02								1.44	-0.02	1.44	-0.02	1.44	-0.02	1.44	-0.02							4.34	0.02	4.34	2.98	4.34	4.48	4.34	6
	1.48	0	1.48	0.98			3.86	-0.02	3.86	-0.02	3.86	-0.02	3.86	0								1.46	-0.02	1.46	0	1.46	-0.02	1.46	-0.02							4.36	0.04	4.36	2.96	4.36	4.48	4.36	6
	1.5	0.02	1.5	0.98			3.88	-0.04	3.88	-0.04	3.88	-0.02	3.88	0								1.48	-0.04	1.48	-0.02	1.48	-0.02	1.48	-0.06							4.38	0.02	4.38	3.02	4.38	4.48	4.38	5.98
	1.52	0	1.52	1			3.9	-0.02	3.9	-0.06	3.9	-0.02	3.9	0								1.5	-0.02	1.5	0	1.5	-0.02	1.5	-0.02							4.4	-0.02	4.4	2.96	4.4	4.52	4.4	5.98
	1.54	0	1.54	0.98			3.92	-0.02	3.92	-0.02	3.92	-0.02	3.92	-0.04								1.52	-0.02	1.52	0	1.52	0	1.52	0							4.42	0.02	4.42	2.98	4.42	4.5	4.42	6
	1.56	0	1.56	1			3.94	-0.04	3.94	-0.02	3.94	-0.02	3.94	-0.02								1.54	-0.02	1.54	-0.02	1.54	0	1.54	0							4.44	0	4.44	2.94	4.44	4.5	4.44	5.96
	1.58	0	1.58	1			3.96	-0.04	3.96	0	3.96	0.02	3.96	0								1.56	-0.02	1.56	-0.02	1.56	0	1.56	0.02							4.46	0.06	4.46	2.98	4.46	4.48	4.46	5.98
	1.6	0	1.6	1.02			3.98	-0.02	3.98	-0.02	3.98	-0.02	3.98	0								1.58	-0.02	1.58	-0.02	1.58	0	1.58	-0.02							4.48	0.02	4.48	3.02	4.48	4.48	4.48	5.98
	1.62	0	1.62	1			4	-0.02	4	-0.04	4	0	4	0.02								1.6	-0.06	1.6	0	1.6	0	1.6	0.02							4.5	0.02	4.5	3	4.5	4.48	4.5	5.98
	1.64	0.02	1.64	1			4.02	-0.02	4.02	-0.02	4.02	-0.02	4.02	-0.02								1.62	-0.02	1.62	0	1.62	0.02	1.62	-0.02							4.52	0.04	4.52	3	4.52	4.5	4.52	5.98
	1.66	0.02	1.66	1			4.04	-0.04	4.04	-0.04	4.04	0	4.04	0								1.64	-0.02	1.64	0	1.64	0.02	1.64	-0.02							4.54	-0.02	4.54	2.98	4.54	4.48	4.54	5.98
	1.68	0.02	1.68	0.98			4.06	-0.04	4.06	-0.04	4.06	-0.02	4.06	0.02								1.66	-0.02	1.66	0.02	1.66	-0.04	1.66	0							4.56	0.02	4.56	2.96	4.56	4.48	4.56	6
	1.7	0.02	1.7	1			4.08	-0.02	4.08	-0.02	4.08	0	4.08	0.04								1.68	-0.04	1.68	0.02	1.68	0.02	1.68	-0.02							4.58	-0.04	4.58	2.98	4.58	4.48	4.58	6
	1.72	0	1.72	1.02			4.1	-0.02	4.1	-0.02	4.1	0	4.1	-0.02								1.7	-0.02	1.7	0	1.7	-0.02	1.7	0							4.6	0	4.6	2.98	4.6	4.48	4.6	5.98
	1.74	0.02	1.74	1			4.12	0	4.12	-0.02	4.12	0	4.12	-0.06								1.72	-0.02	1.72	-0.02	1.72	0	1.72	0.02							4.62	0.02	4.62	3.04	4.62	4.5	4.62	5.98
	1.76	0	1.76	0.98			4.14	-0.02	4.14	-0.02	4.14	0	4.14	-0.04								1.74	-0.04	1.74	-0.02	1.74	-0.04	1.74	0.02							4.64	-0.02	4.64	2.98	4.64	4.48	4.64	6
	1.78	0.02	1.78	1			4.16	-0.02	4.16	-0.02	4.16	-0.02	4.16	-0.02								1.76	-0.04	1.76	0.02	1.76	-0.02	1.76	0.02							4.66	0	4.66	2.96	4.66	4.48	4.66	5.98
	1.8	0.02	1.8	1			4.18	-0.04	4.18	-0.02	4.18	-0.02	4.18	-0.02								1.78	-0.02	1.78	-0.02	1.78	-0.02	1.78	0.02							4.68	0.02	4.68	2.96	4.68	4.48	4.68	5.98
	1.82	0	1.82	1			4.2	-0.02	4.2	-0.04	4.2	-0.02	4.2	0								1.8	-0.02	1.8	0.02	1.8	-0.02	1.8	-0.02							4.7	0.02	4.7	2.94	4.7	4.5	4.7	5.98
	1.84	0	1.84	0.98			4.22	-0.02	4.22	0	4.22	-0.02	4.22	0								1.82	-0.04	1.82	-0.02	1.82	0.02	1.82	-0.06							4.72	0.02	4.72	2.98	4.72	4.5	4.72	6
	1.86	0	1.86	1			4.24	0	4.24	-0.02	4.24	-0.02	4.24	-0.02								1.84	-0.04	1.84	-0.02	1.84	0	1.84	0							4.74	-0.02	4.74	3.02	4.74	4.5	4.74	5.98
	1.88	0	1.88	0.98			4.26	-0.02	4.26	-0.02	4.26	-0.02	4.26	-0.04								1.86	-0.02	1.86	-0.02	1.86	0.04	1.86	-0.02							4.76	0.02	4.76	3.02	4.76	4.5	4.76	6
	1.9	0.02	1.9	0.98			4.28	-0.02	4.28	-0.02	4.28	-0.02	4.28	0								1.88	-0.02	1.88	0	1.88	0.02	1.88	-0.02							4.78	0	4.78	2.98	4.78	4.48	4.78	5.98
	1.92	0.02	1.92	1			4.3	-0.02	4.3	-0.02	4.3	-0.02	4.3	0.04								1.9	-0.02	1.9	-0.02	1.9	-0.02	1.9	0.02							4.8	0.06	4.8	2.96	4.8	4.48	4.8	5.98
	1.94	-0.02	1.94	1			4.32	-0.02	4.32	-0.02	4.32	-0.02	4.32	0								1.92	-0.02	1.92	-0.02	1.92	0	1.92	0.02							4.82	0.04	4.82	2.98	4.82	4.48	4.82	6
	1.96	-0.02	1.96	1			4.34	-0.02	4.34	-0.02	4.34	0	4.34	0								1.94	-0.02	1.94	-0.02	1.94	0.04	1.94	-0.02							4.84	0.06	4.84	2.98	4.84	4.48	4.84	5.98
	1.98	0	1.98	1			4.36	-0.02	4.36	-0.04	4.36	0	4.36	0								1.96	-0.04	1.96	0	1.96	-0.02	1.96	-0.04							4.86	0	4.86	3.02	4.86	4.48	4.86	5.98
	2	0.02	2	1			4.38	-0.02	4.38	-0.02	4.38	-0.02	4.38	0								1.98	-0.04	1.98	-0.02	1.98	0	1.98	-0.02							4.88	0.02	4.88	2.98	4.88	4.48	4.88	6
	2.02	0.02	2.02	0.98			4.4	-0.02	4.4	-0.02	4.4	-0.02	4.4	0								2	-0.02	2	-0.02	2	0	2	-0.02							4.9	0.06	4.9	2.98	4.9	4.48	4.9	6
	2.04	0	2.04	0.98			4.42	0	4.42	0	4.42	-0.02	4.42	-0.02								2.02	-0.04	2.02	-0.02	2.02	0.02	2.02	-0.02							4.92	-0.02	4.92	2.96	4.92	4.48	4.92	6
	2.06	-0.02	2.06	1			4.44	0	4.44	-0.02	4.44	0	4.44	0								2.04	-0.02	2.04	-0.02	2.04	-0.02	2.04	-0.02							4.94	0.02	4.94	2.94	4.94	4.5	4.94	6
	2.08	0	2.08	1.02			4.46	-0.02	4.46	-0.02	4.46	-0.02	4.46	0.02								2.06	-0.04	2.06	-0.02	2.06	-0.02	2.06	0.02							4.96	0.02	4.96	3	4.96	4.5	4.96	6
	2.1	0	2.1	1			4.48	-0.02	4.48	-0.02	4.48	-0.02	4.48	0								2.08	-0.04	2.08	-0.02	2.08	-0.02	2.08	-0.02							4.98	0.04	4.98	2.98	4.98	4.48	4.98	6
	2.12	0.02	2.12	1			4.5	-0.02	4.5	-0.02	4.5	-0.02	4.5	-0.06								2.1	-0.02	2.1	0	2.1	0	2.1	-0.02							5	0	5	3	5	4.48	5	5.98
	2.14	0.02	2.14	0.98			4.52	-0.02	4.52	0	4.52	-0.02	4.52	-0.04								2.12	-0.04	2.12	-0.02	2.12	-0.02	2.12	-0.02							5.02	-0.02	5.02	2.98	5.02	4.5	5.02	5.98
	2.16	0.02	2.16	1			4.54	-0.02	4.54	-0.02	4.54	-0.04	4.54	-0.04								2.14	-0.04	2.14	0	2.14	0	2.14	0							5.04	0.04	5.04	2.98	5.04	4.48	5.04	6.02
	2.18	0	2.18	1			4.56	0	4.56	-0.02	4.56	0	4.56	-0.02								2.16	-0.02	2.16	-0.02	2.16	0	2.16	0							5.06	0.02	5.06	2.98	5.06	4.5	5.06	5.98
	2.2	0.02	2.2	0.98			4.58	-0.02	4.58	-0.02	4.58	-0.02	4.58	-0.02								2.18	-0.02	2.18	0	2.18	-0.02	2.18	-0.02							5.08	0.02	5.08	2.98	5.08	4.5	5.08	5.98
	2.22	-0.02	2.22	0.98			4.6	-0.04	4.6	-0.02	4.6	0	4.6	0								2.2	-0.04	2.2	0	2.2	0.02	2.2	-0.02							5.1	0	5.1	3	5.1	4.5	5.1	5.98
	2.24	0	2.24	0.98			4.62	-0.04	4.62	-0.04	4.62	-0.02	4.62	0								2.22	-0.02	2.22	-0.02	2.22	0.02	2.22	0							5.12	0.02	5.12	2.98	5.12	4.5	5.12	5.98
	2.26	0	2.26	0.98			4.64	-0.02	4.64	-0.02	4.64	-0.04	4.64	0.02								2.24	-0.04	2.24	-0.02	2.24	0.02	2.24	0							5.14	0.02	5.14	3.02	5.14	4.48	5.14	5.98
	2.28	0	2.28	0.98			4.66	-0.02	4.66	-0.02	4.66	-0.02	4.66	0.04								2.26	-0.04	2.26	0	2.26	0	2.26	0.02							5.16	-0.02	5.16	2.98	5.16	4.48	5.16	5.98
	2.3	0	2.3	0.98			4.68	-0.04	4.68	-0.02	4.68	-0.02	4.68	0								2.28	-0.04	2.28	-0.02	2.28	-0.02	2.28	0							5.18	0.02	5.18	3.06	5.18	4.48	5.18	6
	2.32	0.02	2.32	1			4.7	-0.02	4.7	-0.02	4.7	-0.04	4.7	0								2.3	-0.04	2.3	-0.02	2.3	-0.02	2.3	-0.04							5.2	0.02	5.2	3.08	5.2	4.48	5.2	5.98
	2.34	0.02	2.34	1.02			4.72	-0.02	4.72	-0.02	4.72	-0.02	4.72	-0.02								2.32	-0.02	2.32	0	2.32	-0.02	2.32	-0.04							5.22	0.02	5.22	2.98	5.22	4.5	5.22	5.98
	2.36	0	2.36	1			4.74	-0.02	4.74	-0.02	4.74	0	4.74	-0.02								2.34	-0.02	2.34	0	2.34	-0.02	2.34	0.02							5.24	0	5.24	3.02	5.24	4.5	5.24	5.98
	2.38	0	2.38	1			4.76	-0.02	4.76	-0.02	4.76	0	4.76	-0.02								2.36	-0.06	2.36	-0.02	2.36	0	2.36	-0.02							5.26	-0.02	5.26	2.92	5.26	4.5	5.26	6
	2.4	-0.02	2.4	1			4.78	-0.02	4.78	-0.02	4.78	-0.02	4.78	-0.02								2.38	-0.04	2.38	0	2.38	-0.02	2.38	-0.02							5.28	0.02	5.28	2.96	5.28	4.48	5.28	5.98
	2.42	0.02	2.42	1			4.8	-0.04	4.8	-0.02	4.8	-0.02	4.8	0								2.4	-0.02	2.4	-0.04	2.4	0	2.4	-0.02							5.3	-0.02	5.3	2.98	5.3	4.48	5.3	5.98
	2.44	0.02	2.44	0.98			4.82	-0.02	4.82	-0.02	4.82	0	4.82	0								2.42	-0.04	2.42	0	2.42	0.02	2.42	-0.02							5.32	0	5.32	2.96	5.32	4.48	5.32	6
	2.46	0.02	2.46	1.02			4.84	-0.02	4.84	-0.02	4.84	-0.02	4.84	0								2.44	-0.04	2.44	0.02	2.44	0	2.44	-0.04							5.34	0.02	5.34	2.98	5.34	4.52	5.34	5.98
	2.48	0.02	2.48	1			4.86	0	4.86	-0.04	4.86	-0.02	4.86	-0.02								2.46	-0.02	2.46	-0.02	2.46	0	2.46	-0.02							5.36	-0.02	5.36	3	5.36	4.52	5.36	5.98
	2.5	0	2.5	1			4.88	0	4.88	-0.02	4.88	-0.02	4.88	0.02								2.48	-0.02	2.48	0	2.48	0	2.48	-0.02							5.38	0	5.38	3.02	5.38	4.5	5.38	5.98
	2.52	0.02	2.52	1			4.9	0	4.9	-0.02	4.9	0	4.9	-0.02								2.5	-0.02	2.5	-0.02	2.5	-0.02	2.5	0							5.4	0	5.4	3.04	5.4	4.5	5.4	5.98
	2.54	0	2.54	0.98			4.92	-0.04	4.92	-0.04	4.92	-0.04	4.92	-0.02								2.52	-0.02	2.52	0.02	2.52	0	2.52	-0.02							5.42	0.02	5.42	2.96	5.42	4.5	5.42	5.98
	2.56	0.02	2.56	1			4.94	0	4.94	0	4.94	-0.04	4.94	-0.02								2.54	-0.02	2.54	-0.02	2.54	0	2.54	0.04							5.44	0	5.44	2.96	5.44	4.52	5.44	6
	2.58	-0.02	2.58	0.98			4.96	0	4.96	-0.02	4.96	-0.02	4.96	-0.02								2.56	-0.06	2.56	-0.02	2.56	0	2.56	0.02							5.46	0.02	5.46	2.94	5.46	4.5	5.46	5.98
	2.6	0	2.6	1			4.98	0	4.98	0	4.98	0.02	4.98	0.02								2.58	-0.02	2.58	-0.02	2.58	0	2.58	-0.02							5.48	0.02	5.48	3.14	5.48	4.5	5.48	5.98
	2.62	0	2.62	1			5	-0.02	5	-0.02	5	-0.02	5	0.02								2.6	-0.04	2.6	-0.02	2.6	0	2.6	-0.02							5.5	0.02	5.5	3.02	5.5	4.5	5.5	6
	2.64	0	2.64	0.98			5.02	-0.02	5.02	-0.02	5.02	0	5.02	0.02								2.62	-0.04	2.62	-0.02	2.62	-0.02	2.62	-0.02							5.52	0.02	5.52	3.22	5.52	4.48	5.52	6
	2.66	0.02	2.66	0.98			5.04	-0.02	5.04	-0.02	5.04	-0.02	5.04	-0.02								2.64	-0.04	2.64	0	2.64	-0.02	2.64	-0.04							5.54	0.02	5.54	3.12	5.54	4.48	5.54	6
	2.68	-0.02	2.68	1			5.06	-0.02	5.06	-0.02	5.06	0	5.06	-0.06								2.66	-0.02	2.66	-0.02	2.66	-0.02	2.66	-0.02							5.56	0.04	5.56	3.06	5.56	4.5	5.56	6
	2.7	0.02	2.7	0.98			5.08	-0.02	5.08	-0.02	5.08	-0.02	5.08	-0.02								2.68	-0.04	2.68	0	2.68	-0.02	2.68	-0.02							5.58	-0.02	5.58	3.04	5.58	4.48	5.58	6
	2.72	0.02	2.72	0.98			5.1	-0.02	5.1	-0.02	5.1	0	5.1	-0.04								2.7	-0.02	2.7	0	2.7	0	2.7	0							5.6	0.02	5.6	2.98	5.6	4.48	5.6	5.98
	2.74	0	2.74	0.98			5.12	-0.02	5.12	-0.02	5.12	0.04	5.12	0								2.72	-0.04	2.72	0	2.72	0	2.72	-0.02							5.62	-0.02	5.62	3.04	5.62	4.5	5.62	5.98
	2.76	-0.02	2.76	1			5.14	-0.02	5.14	-0.02	5.14	0.04	5.14	0.02								2.74	-0.04	2.74	-0.02	2.74	0	2.74	-0.02							5.64	0.02	5.64	3.04	5.64	4.5	5.64	5.98
	2.78	0	2.78	0.98			5.16	-0.04	5.16	-0.04	5.16	-0.02	5.16	-0.02								2.76	-0.02	2.76	0	2.76	0.02	2.76	-0.02							5.66	0.02	5.66	2.86	5.66	4.48	5.66	6.02
	2.8	0	2.8	1			5.18	0	5.18	-0.02	5.18	-0.02	5.18	0								2.78	-0.02	2.78	-0.02	2.78	0	2.78	-0.02							5.68	0	5.68	3.02	5.68	4.46	5.68	6
	2.82	0	2.82	1			5.2	0	5.2	-0.02	5.2	-0.04	5.2	0.06								2.8	-0.04	2.8	-0.02	2.8	0	2.8	0.02							5.7	0.04	5.7	3.02	5.7	4.5	5.7	5.98
	2.84	0	2.84	1			5.22	-0.02	5.22	-0.04	5.22	-0.04	5.22	0.02								2.82	-0.02	2.82	-0.02	2.82	0	2.82	-0.02							5.72	0.02	5.72	3.14	5.72	4.5	5.72	6
	2.86	0	2.86	0.98			5.24	-0.02	5.24	-0.02	5.24	0	5.24	0.02								2.84	-0.04	2.84	-0.02	2.84	-0.02	2.84	-0.02							5.74	-0.02	5.74	3.1	5.74	4.5	5.74	6
	2.88	0	2.88	1			5.26	-0.02	5.26	-0.02	5.26	-0.02	5.26	0.04								2.86	-0.02	2.86	0	2.86	0.02	2.86	-0.02							5.76	0	5.76	2.86	5.76	4.48	5.76	5.98
	2.9	0	2.9	1			5.28	-0.02	5.28	-0.02	5.28	-0.02	5.28	-0.02								2.88	-0.04	2.88	-0.02	2.88	0	2.88	0.02							5.78	-0.04	5.78	2.92	5.78	4.48	5.78	6
	2.92	0.02	2.92	0.98			5.3	-0.02	5.3	-0.02	5.3	0.06	5.3	-0.02								2.9	-0.02	2.9	-0.02	2.9	0	2.9	0.02							5.8	0	5.8	2.8	5.8	4.48	5.8	6.04
	2.94	0	2.94	1			5.32	0	5.32	-0.04	5.32	0.02	5.32	0.04								2.92	-0.02	2.92	-0.04	2.92	0	2.92	-0.02							5.82	0	5.82	3.04	5.82	4.48	5.82	6
	2.96	0	2.96	0.98			5.34	-0.02	5.34	-0.04	5.34	-0.08	5.34	-0.06								2.94	-0.02	2.94	-0.02	2.94	0.02	2.94	-0.02							5.84	0.02	5.84	3.06	5.84	4.48	5.84	6.02
	2.98	-0.02	2.98	1			5.36	-0.02	5.36	0	5.36	-0.02	5.36	0.04								2.96	-0.02	2.96	-0.02	2.96	-0.02	2.96	-0.02							5.86	-0.02	5.86	2.94	5.86	4.48	5.86	6.06
	3	0	3	1			5.38	-0.02	5.38	0	5.38	-0.06	5.38	-0.04								2.98	-0.04	2.98	0	2.98	-0.02	2.98	-0.02							5.88	0	5.88	2.96	5.88	4.5	5.88	6.02
	3.02	-0.02	3.02	0.98			5.4	0	5.4	0.02	5.4	-0.02	5.4	-0.04								3	-0.04	3	0.02	3	-0.02	3	-0.02							5.9	0.02	5.9	3.12	5.9	4.5	5.9	6
	3.04	0	3.04	1			5.42	0	5.42	0	5.42	-0.04	5.42	-0.14								3.02	-0.02	3.02	0	3.02	-0.02	3.02	0							5.92	0	5.92	3.08	5.92	4.5	5.92	5.98
	3.06	0.02	3.06	1			5.44	-0.02	5.44	0	5.44	0.02	5.44	0								3.04	-0.02	3.04	-0.02	3.04	0	3.04	-0.02							5.94	0.02	5.94	2.94	5.94	4.48	5.94	5.98
	3.08	0.02	3.08	0.98			5.46	-0.02	5.46	0	5.46	-0.02	5.46	0.06								3.06	-0.02	3.06	0	3.06	-0.02	3.06	-0.04							5.96	0.02	5.96	2.96	5.96	4.48	5.96	5.98
	3.1	0.02	3.1	0.98			5.48	0	5.48	-0.02	5.48	-0.1	5.48	-0.02								3.08	-0.02	3.08	0	3.08	-0.02	3.08	-0.02							5.98	-0.02	5.98	2.9	5.98	4.5	5.98	6.02
	3.12	0	3.12	0.98			5.5	0.04	5.5	0.02	5.5	-0.04	5.5	0.04								3.1	-0.02	3.1	0	3.1	0.02	3.1	-0.02							6	0.04	6	2.76	6	4.48	6	6.1
	3.14	0	3.14	1			5.52	0.02	5.52	-0.02	5.52	-0.1	5.52	0.12								3.12	-0.06	3.12	0	3.12	0	3.12	-0.02							6.02	0.02	6.02	2.8	6.02	4.5	6.02	6.16
	3.16	0	3.16	0.98			5.54	0.02	5.54	-0.02	5.54	-0.04	5.54	0.14								3.14	-0.04	3.14	-0.02	3.14	0	3.14	0							6.04	0.02	6.04	2.94	6.04	4.5	6.04	6.06
	3.18	0	3.18	1			5.56	0	5.56	0	5.56	0.02	5.56	0.08								3.16	-0.04	3.16	-0.02	3.16	-0.02	3.16	-0.02							6.06	-0.02	6.06	2.88	6.06	4.48	6.06	6.28
	3.2	-0.02	3.2	0.98			5.58	0	5.58	0	5.58	-0.02	5.58	-0.08								3.18	-0.02	3.18	-0.02	3.18	0	3.18	-0.02							6.08	0.02	6.08	3.04	6.08	4.48	6.08	6.64
	3.22	0.02	3.22	0.98			5.6	-0.02	5.6	-0.04	5.6	0	5.6	-0.12								3.2	-0.02	3.2	-0.02	3.2	0	3.2	-0.02							6.1	0.02	6.1	2.98	6.1	4.48	6.1	6.64
	3.24	-0.02	3.24	0.98			5.62	0	5.62	-0.02	5.62	-0.04	5.62	-0.18								3.22	-0.02	3.22	0	3.22	0	3.22	-0.02							6.12	0	6.12	2.92	6.12	4.48	6.12	6.28
	3.26	-0.02	3.26	1			5.64	0	5.64	-0.02	5.64	-0.16	5.64	0.02								3.24	-0.04	3.24	0	3.24	0	3.24	0							6.14	0.02	6.14	2.96	6.14	4.48	6.14	6.14
	3.28	-0.02	3.28	0.98			5.66	0.02	5.66	0	5.66	-0.06	5.66	0.04								3.26	-0.04	3.26	-0.02	3.26	0	3.26	-0.02							6.16	-0.02	6.16	3	6.16	4.5	6.16	5.82
	3.3	0	3.3	0.98			5.68	0	5.68	0	5.68	-0.1	5.68	0.1								3.28	-0.04	3.28	-0.02	3.28	-0.02	3.28	0							6.18	0.02	6.18	3.1	6.18	4.5	6.18	5.6
	3.32	0	3.32	1.02			5.7	0	5.7	-0.02	5.7	-0.02	5.7	0.02								3.3	-0.04	3.3	-0.02	3.3	-0.02	3.3	0							6.2	0.04	6.2	3	6.2	4.5	6.2	5.6
	3.34	0	3.34	0.98			5.72	0	5.72	0.02	5.72	0.08	5.72	0.02								3.32	-0.02	3.32	0	3.32	0	3.32	-0.02							6.22	0.02	6.22	2.88	6.22	4.5	6.22	5.7
	3.36	0.02	3.36	0.98			5.74	0.02	5.74	-0.02	5.74	0.04	5.74	0								3.34	-0.02	3.34	-0.02	3.34	-0.02	3.34	-0.02							6.24	0	6.24	2.84	6.24	4.5	6.24	5.74
	3.38	-0.02	3.38	0.98			5.76	0	5.76	0.04	5.76	0.02	5.76	-0.02								3.36	-0.02	3.36	0	3.36	0	3.36	-0.02							6.26	-0.04	6.26	2.94	6.26	4.48	6.26	5.86
	3.4	0	3.4	0.98			5.78	0.02	5.78	0	5.78	-0.08	5.78	-0.08								3.38	-0.02	3.38	0	3.38	-0.02	3.38	0							6.28	0.06	6.28	3	6.28	4.5	6.28	5.88
	3.42	0	3.42	1			5.8	0	5.8	0.02	5.8	0.02	5.8	-0.06								3.4	-0.02	3.4	0	3.4	-0.02	3.4	-0.02							6.3	0	6.3	3.12	6.3	4.46	6.3	5.94
	3.44	-0.02	3.44	1			5.82	0.04	5.82	-0.02	5.82	-0.08	5.82	0								3.42	-0.04	3.42	0	3.42	0	3.42	-0.02							6.32	-0.02	6.32	3.26	6.32	4.46	6.32	5.96
	3.46	0	3.46	0.98			5.84	0.04	5.84	-0.04	5.84	0.02	5.84	-0.1								3.44	-0.02	3.44	0	3.44	0	3.44	0							6.34	0.02	6.34	3.14	6.34	4.5	6.34	5.94
	3.48	0.02	3.48	1			5.86	-0.04	5.86	-0.02	5.86	-0.02	5.86	0.14								3.46	-0.04	3.46	-0.02	3.46	-0.02	3.46	0							6.36	0	6.36	3.02	6.36	4.5	6.36	5.96
	3.5	0	3.5	0.98			5.88	-0.04	5.88	0.04	5.88	0	5.88	0.22								3.48	-0.02	3.48	-0.02	3.48	0	3.48	0							6.38	0	6.38	2.86	6.38	4.5	6.38	5.98
	3.52	0.02	3.52	1.02			5.9	0.02	5.9	-0.02	5.9	0.02	5.9	0.02								3.5	-0.04	3.5	0.02	3.5	0	3.5	-0.04							6.4	-0.02	6.4	2.8	6.4	4.5	6.4	6
	3.54	0	3.54	0.98			5.92	0	5.92	0.06	5.92	-0.02	5.92	0.04								3.52	-0.04	3.52	0	3.52	0	3.52	0							6.42	0	6.42	2.96	6.42	4.48	6.42	6.04
	3.56	0	3.56	0.98			5.94	0.02	5.94	-0.06	5.94	-0.14	5.94	0.04								3.54	-0.04	3.54	-0.02	3.54	0	3.54	-0.02							6.44	0.12	6.44	3.02	6.44	4.46	6.44	6
	3.58	0	3.58	1			5.96	-0.04	5.96	-0.04	5.96	-0.04	5.96	-0.02								3.56	-0.02	3.56	-0.02	3.56	0	3.56	-0.02							6.46	0	6.46	3.22	6.46	4.48	6.46	6.08
	3.6	-0.02	3.6	0.98			5.98	-0.06	5.98	-0.06	5.98	-0.08	5.98	0.06								3.58	-0.04	3.58	-0.02	3.58	0	3.58	-0.02							6.48	0	6.48	2.94	6.48	4.5	6.48	6.14
	3.62	0.02	3.62	1			6	-0.04	6	-0.06	6	-0.06	6	0								3.6	-0.02	3.6	-0.02	3.6	-0.02	3.6	0							6.5	0	6.5	2.98	6.5	4.5	6.5	6.28
	3.64	0	3.64	0.98			6.02	-0.04	6.02	-0.02	6.02	0	6.02	-0.16								3.62	-0.04	3.62	-0.02	3.62	0	3.62	-0.02							6.52	0.04	6.52	2.9	6.52	4.48	6.52	6.22
	3.66	0	3.66	0.98			6.04	0	6.04	-0.08	6.04	-0.02	6.04	-0.22								3.64	-0.02	3.64	0	3.64	-0.02	3.64	0							6.54	0.08	6.54	2.84	6.54	4.5	6.54	5.96
	3.68	0	3.68	1			6.06	0.02	6.06	0	6.06	-0.12	6.06	-0.26								3.66	-0.04	3.66	-0.02	3.66	-0.02	3.66	0							6.56	0.1	6.56	3.06	6.56	4.5	6.56	5.9
	3.7	0	3.7	0.98			6.08	0	6.08	-0.02	6.08	-0.08	6.08	-0.02								3.68	-0.02	3.68	-0.02	3.68	0	3.68	0							6.58	0.12	6.58	2.92	6.58	4.48	6.58	5.94
	3.72	0.02	3.72	0.98			6.1	-0.04	6.1	-0.08	6.1	-0.16	6.1	0.06								3.7	-0.02	3.7	0	3.7	-0.02	3.7	0							6.6	0.02	6.6	2.96	6.6	4.48	6.6	5.88
	3.74	-0.02	3.74	1			6.12	0.02	6.12	0	6.12	-0.12	6.12	0.02								3.72	-0.02	3.72	-0.02	3.72	0	3.72	-0.02							6.62	-0.02	6.62	2.94	6.62	4.48	6.62	5.84
	3.76	0.02	3.76	1			6.14	0.02	6.14	-0.04	6.14	0.06	6.14	-0.04								3.74	-0.02	3.74	0	3.74	0	3.74	-0.02							6.64	0	6.64	2.9	6.64	4.46	6.64	5.82
	3.78	0	3.78	1			6.16	-0.02	6.16	-0.02	6.16	0.16	6.16	-0.08								3.76	-0.04	3.76	-0.02	3.76	-0.02	3.76	-0.02							6.66	0.18	6.66	2.84	6.66	4.48	6.66	5.88
	3.8	0	3.8	1			6.18	0	6.18	-0.1	6.18	-0.04	6.18	-0.08								3.78	-0.04	3.78	-0.02	3.78	-0.02	3.78	0							6.68	0.12	6.68	2.86	6.68	4.5	6.68	5.96
	3.82	0.02	3.82	0.98			6.2	-0.04	6.2	-0.06	6.2	-0.02	6.2	0								3.8	-0.02	3.8	0	3.8	0	3.8	-0.02							6.7	0.02	6.7	2.96	6.7	4.46	6.7	5.84
	3.84	0	3.84	0.98			6.22	-0.02	6.22	-0.1	6.22	-0.14	6.22	-0.04								3.82	-0.04	3.82	-0.02	3.82	-0.02	3.82	-0.02							6.72	0	6.72	2.96	6.72	4.48	6.72	5.88
	3.86	0	3.86	1			6.24	-0.04	6.24	-0.06	6.24	0.06	6.24	0.18								3.84	-0.02	3.84	-0.02	3.84	0	3.84	-0.02							6.74	-0.02	6.74	2.96	6.74	4.48	6.74	5.88
	3.88	0	3.88	1			6.26	0.04	6.26	-0.02	6.26	0.04	6.26	0								3.86	-0.04	3.86	0	3.86	-0.02	3.86	-0.02							6.76	-0.02	6.76	2.92	6.76	4.48	6.76	5.94
	3.9	0	3.9	1.02			6.28	0	6.28	-0.04	6.28	-0.02	6.28	0.02								3.88	-0.02	3.88	-0.02	3.88	-0.02	3.88	0							6.78	0.06	6.78	2.96	6.78	4.48	6.78	5.94
	3.92	-0.02	3.92	1			6.3	-0.02	6.3	0.02	6.3	-0.02	6.3	-0.12								3.9	-0.02	3.9	0	3.9	0	3.9	0							6.8	-0.02	6.8	3.08	6.8	4.54	6.8	5.98
	3.94	0	3.94	0.98			6.32	0	6.32	0	6.32	0.02	6.32	-0.02								3.92	-0.02	3.92	0	3.92	0	3.92	0							6.82	0.1	6.82	3.02	6.82	4.5	6.82	5.98
	3.96	0.02	3.96	1			6.34	-0.06	6.34	-0.02	6.34	0.1	6.34	0.14								3.94	-0.06	3.94	-0.02	3.94	0.02	3.94	0							6.84	0	6.84	3.26	6.84	4.46	6.84	5.94
	3.98	-0.02	3.98	0.98			6.36	0.02	6.36	-0.02	6.36	0.02	6.36	0								3.96	-0.04	3.96	-0.02	3.96	-0.02	3.96	-0.02							6.86	0.18	6.86	2.86	6.86	4.46	6.86	5.96
	4	0	4	1			6.38	-0.02	6.38	-0.02	6.38	0.02	6.38	-0.1								3.98	-0.02	3.98	-0.02	3.98	0	3.98	-0.02							6.88	0	6.88	3	6.88	4.46	6.88	5.98
	4.02	0	4.02	1			6.4	-0.08	6.4	0.02	6.4	-0.06	6.4	-0.02								4	-0.02	4	0	4	0.02	4	0							6.9	-0.02	6.9	3	6.9	4.5	6.9	5.98
	4.04	0	4.04	0.98			6.42	-0.08	6.42	-0.02	6.42	-0.08	6.42	0								4.02	-0.02	4.02	-0.02	4.02	0	4.02	0							6.92	0	6.92	2.9	6.92	4.54	6.92	6
	4.06	0	4.06	0.98			6.44	-0.02	6.44	0	6.44	-0.06	6.44	-0.22								4.04	-0.02	4.04	-0.02	4.04	-0.02	4.04	-0.02							6.94	0.14	6.94	2.88	6.94	4.5	6.94	5.98
	4.08	0.02	4.08	0.98			6.46	-0.04	6.46	-0.02	6.46	-0.06	6.46	-0.26								4.06	-0.02	4.06	-0.02	4.06	0	4.06	-0.02							6.96	0.1	6.96	3.02	6.96	4.58	6.96	5.98
	4.1	0	4.1	1			6.48	0.04	6.48	-0.02	6.48	0.08	6.48	0.1								4.08	-0.02	4.08	-0.02	4.08	-0.02	4.08	-0.02							6.98	0.14	6.98	3.06	6.98	4.48	6.98	5.96
	4.12	-0.02	4.12	1			6.5	0	6.5	-0.04	6.5	-0.02	6.5	0.18								4.1	-0.04	4.1	-0.02	4.1	-0.02	4.1	0							7	0.02	7	3.04	7	4.48	7	5.98
	4.14	0	4.14	1			6.52	0	6.52	-0.06	6.52	-0.12	6.52	0								4.12	-0.04	4.12	-0.02	4.12	-0.02	4.12	-0.02							7.02	-0.18	7.02	2.96	7.02	4.54	7.02	5.98
	4.16	0	4.16	0.98			6.54	0.02	6.54	-0.02	6.54	-0.04	6.54	-0.08								4.14	-0.04	4.14	0	4.14	0	4.14	-0.02							7.04	-0.08	7.04	2.78	7.04	4.54	7.04	5.98
	4.18	0	4.18	0.98			6.56	-0.02	6.56	-0.02	6.56	-0.04	6.56	-0.02								4.16	-0.02	4.16	-0.02	4.16	0	4.16	0							7.06	0.24	7.06	2.8	7.06	4.5	7.06	5.98
	4.2	0	4.2	0.98			6.58	-0.06	6.58	0.02	6.58	0.02	6.58	-0.12								4.18	-0.02	4.18	-0.04	4.18	0	4.18	0							7.08	-0.08	7.08	2.94	7.08	4.42	7.08	5.98
	4.22	-0.02	4.22	0.98			6.6	-0.02	6.6	-0.02	6.6	0.02	6.6	-0.16								4.2	-0.02	4.2	0	4.2	-0.02	4.2	-0.02							7.1	-0.1	7.1	2.88	7.1	4.5	7.1	5.96
	4.24	0	4.24	0.98			6.62	-0.04	6.62	-0.06	6.62	-0.04	6.62	-0.04								4.22	-0.02	4.22	0	4.22	0.02	4.22	-0.02							7.12	0.16	7.12	2.84	7.12	4.4	7.12	5.98
	4.26	0	4.26	1			6.64	-0.02	6.64	-0.04	6.64	0.02	6.64	0.1								4.24	-0.02	4.24	0	4.24	0	4.24	-0.02							7.14	0	7.14	3.06	7.14	4.42	7.14	6
	4.28	0.02	4.28	1.02			6.66	0	6.66	0.02	6.66	-0.02	6.66	0.02								4.26	-0.02	4.26	-0.02	4.26	-0.02	4.26	-0.02							7.16	0.08	7.16	2.98	7.16	4.5	7.16	6
	4.3	0	4.3	0.98			6.68	-0.04	6.68	-0.02	6.68	0.1	6.68	0.08								4.28	-0.04	4.28	-0.02	4.28	-0.02	4.28	-0.02							7.18	-0.02	7.18	3.04	7.18	4.52	7.18	6
	4.32	0.02	4.32	1			6.7	-0.02	6.7	0	6.7	-0.02	6.7	0.06								4.3	-0.06	4.3	0	4.3	0	4.3	-0.02							7.2	-0.04	7.2	2.88	7.2	4.44	7.2	6
	4.34	0	4.34	1			6.72	-0.02	6.72	-0.06	6.72	-0.04	6.72	0.02								4.32	-0.04	4.32	0	4.32	-0.02	4.32	0.02							7.22	-0.14	7.22	3.1	7.22	4.44	7.22	5.98
	4.36	0	4.36	0.98			6.74	-0.02	6.74	-0.08	6.74	0.06	6.74	-0.08								4.34	-0.04	4.34	-0.02	4.34	0	4.34	-0.02							7.24	0.26	7.24	3.04	7.24	4.42	7.24	6
	4.38	0	4.38	1			6.76	-0.02	6.76	-0.02	6.76	0	6.76	0.06								4.36	-0.04	4.36	0	4.36	0	4.36	-0.02							7.26	0	7.26	3	7.26	4.42	7.26	5.98
	4.4	0	4.4	1			6.78	0.04	6.78	-0.08	6.78	0.06	6.78	0.32								4.38	-0.04	4.38	0.02	4.38	0	4.38	-0.02							7.28	-0.16	7.28	2.88	7.28	4.48	7.28	6
	4.42	0.02	4.42	0.98			6.8	0	6.8	0.04	6.8	-0.08	6.8	0.02								4.4	0.02	4.4	-0.02	4.4	-0.02	4.4	-0.02							7.3	0.32	7.3	2.86	7.3	4.66	7.3	6
	4.44	0	4.44	1			6.82	-0.02	6.82	0.04	6.82	-0.1	6.82	0.22								4.42	-0.04	4.42	0	4.42	0	4.42	-0.02							7.32	0.02	7.32	3.24	7.32	4.88	7.32	5.98
	4.46	0.02	4.46	0.98			6.84	0	6.84	-0.02	6.84	0	6.84	0.02								4.44	-0.02	4.44	-0.02	4.44	-0.02	4.44	-0.02							7.34	-0.2	7.34	3	7.34	4.6	7.34	5.98
	4.48	0	4.48	1.02			6.86	-0.02	6.86	-0.02	6.86	0	6.86	0.04								4.46	0.04	4.46	-0.02	4.46	0	4.46	-0.02							7.36	-0.06	7.36	3.14	7.36	4.68	7.36	6
	4.5	0.02	4.5	0.98			6.88	-0.02	6.88	-0.1	6.88	-0.2	6.88	0.12								4.48	-0.02	4.48	0.02	4.48	0	4.48	0							7.38	-0.12	7.38	3.04	7.38	4.7	7.38	6
	4.52	-0.02	4.52	0.98			6.9	-0.04	6.9	-0.04	6.9	-0.02	6.9	0.12								4.5	-0.02	4.5	0.02	4.5	-0.02	4.5	-0.02							7.4	0.3	7.4	3.08	7.4	4.92	7.4	5.98
	4.54	0	4.54	1.02			6.92	-0.06	6.92	-0.08	6.92	0.1	6.92	0.14								4.52	-0.02	4.52	-0.02	4.52	-0.02	4.52	0							7.42	0.08	7.42	3.02	7.42	4.42	7.42	5.96
	4.56	0	4.56	1			6.94	-0.1	6.94	-0.04	6.94	-0.02	6.94	0.22								4.54	-0.02	4.54	0	4.54	-0.02	4.54	0							7.44	-0.02	7.44	3.06	7.44	4.56	7.44	6
	4.58	0	4.58	1			6.96	0	6.96	-0.02	6.96	-0.16	6.96	-0.02								4.56	-0.02	4.56	-0.02	4.56	-0.02	4.56	-0.02							7.46	0.06	7.46	2.88	7.46	4.52	7.46	6
	4.6	0	4.6	1			6.98	0.02	6.98	-0.02	6.98	-0.04	6.98	-0.16								4.58	-0.04	4.58	-0.02	4.58	0	4.58	-0.02							7.48	-0.2	7.48	2.8	7.48	4.34	7.48	5.98
	4.62	0	4.62	1			7	-0.06	7	-0.02	7	0	7	-0.26								4.6	-0.02	4.6	-0.06	4.6	0	4.6	-0.02							7.5	-0.14	7.5	2.9	7.5	4.5	7.5	6
	4.64	0.02	4.64	0.98			7.02	-0.08	7.02	0	7.02	0.18	7.02	-0.24								4.62	-0.04	4.62	-0.02	4.62	-0.02	4.62	-0.02							7.52	-0.18	7.52	2.92	7.52	4.34	7.52	6
	4.66	0	4.66	0.98			7.04	-0.06	7.04	-0.06	7.04	0.04	7.04	-0.28								4.64	-0.08	4.64	-0.02	4.64	0	4.64	0							7.54	0.04	7.54	2.88	7.54	4.44	7.54	6
	4.68	0.02	4.68	1.02			7.06	-0.08	7.06	-0.06	7.06	-0.06	7.06	-0.14								4.66	-0.06	4.66	0	4.66	0	4.66	-0.02							7.56	0.34	7.56	3.02	7.56	4.38	7.56	6
	4.7	0.02	4.7	0.98			7.08	-0.06	7.08	0.02	7.08	-0.12	7.08	0.16								4.68	-0.02	4.68	-0.02	4.68	-0.02	4.68	0							7.58	0.32	7.58	2.96	7.58	4.38	7.58	6
	4.72	0	4.72	0.98			7.1	-0.02	7.1	-0.04	7.1	-0.12	7.1	-0.12								4.7	-0.04	4.7	-0.02	4.7	-0.02	4.7	-0.02							7.6	0.12	7.6	3.2	7.6	4.58	7.6	6
	4.74	-0.02	4.74	0.98			7.12	0.02	7.12	-0.04	7.12	0.02	7.12	-0.02								4.72	-0.04	4.72	0.02	4.72	0	4.72	-0.02							7.62	-0.08	7.62	2.92	7.62	4.38	7.62	5.98
	4.76	0	4.76	1			7.14	0.02	7.14	-0.08	7.14	0.02	7.14	-0.14								4.74	-0.04	4.74	0.02	4.74	0	4.74	-0.02							7.64	0.02	7.64	2.96	7.64	4.38	7.64	5.98
	4.78	0	4.78	1			7.16	0	7.16	-0.08	7.16	-0.04	7.16	-0.06								4.76	-0.02	4.76	-0.02	4.76	-0.02	4.76	-0.02							7.66	0	7.66	2.98	7.66	4.56	7.66	5.98
	4.8	-0.02	4.8	1			7.18	-0.06	7.18	-0.08	7.18	-0.22	7.18	-0.14								4.78	-0.02	4.78	-0.04	4.78	-0.02	4.78	-0.02							7.68	-0.2	7.68	3	7.68	4.4	7.68	5.98
	4.82	-0.02	4.82	0.98			7.2	-0.06	7.2	-0.04	7.2	-0.12	7.2	-0.08								4.8	-0.04	4.8	-0.04	4.8	-0.02	4.8	0							7.7	0.16	7.7	2.92	7.7	4.42	7.7	5.98
	4.84	0	4.84	0.98			7.22	-0.06	7.22	-0.06	7.22	0.22	7.22	-0.1								4.82	-0.04	4.82	-0.02	4.82	0	4.82	-0.02							7.72	0.14	7.72	3.06	7.72	4.44	7.72	6
	4.86	-0.02	4.86	1.02			7.24	-0.04	7.24	-0.06	7.24	0	7.24	0.02								4.84	-0.02	4.84	-0.02	4.84	-0.02	4.84	-0.02							7.74	-0.14	7.74	3.06	7.74	4.5	7.74	5.98
	4.88	0.02	4.88	0.98			7.26	-0.02	7.26	-0.02	7.26	-0.08	7.26	0								4.86	-0.04	4.86	-0.02	4.86	-0.02	4.86	0							7.76	-0.06	7.76	3.06	7.76	4.46	7.76	6.02
	4.9	0	4.9	0.98			7.28	0	7.28	-0.02	7.28	-0.1	7.28	0.02								4.88	-0.02	4.88	-0.02	4.88	-0.02	4.88	0							7.78	-0.04	7.78	2.98	7.78	4.48	7.78	6
	4.92	-0.02	4.92	1			7.3	-0.02	7.3	0	7.3	-0.12	7.3	-0.08								4.9	-0.02	4.9	0	4.9	0	4.9	0							7.8	-0.26	7.8	2.88	7.8	4.56	7.8	6.02
	4.94	0	4.94	0.98			7.32	0	7.32	0.02	7.32	0.06	7.32	0								4.92	-0.04	4.92	0.02	4.92	-0.02	4.92	-0.02							7.82	-0.28	7.82	2.88	7.82	4.48	7.82	6
	4.96	0	4.96	1			7.34	-0.04	7.34	-0.02	7.34	0.04	7.34	0.02								4.94	-0.04	4.94	0	4.94	-0.02	4.94	-0.02							7.84	-0.16	7.84	2.94	7.84	4.42	7.84	6
	4.98	0	4.98	1			7.36	0	7.36	-0.06	7.36	0.04	7.36	-0.04								4.96	-0.04	4.96	0	4.96	0	4.96	-0.02							7.86	0.1	7.86	2.96	7.86	4.38	7.86	5.98
	5	-0.02	5	1.02			7.38	0.02	7.38	-0.06	7.38	0.12	7.38	-0.16								4.98	-0.02	4.98	-0.02	4.98	-0.02	4.98	-0.02							7.88	0.26	7.88	2.92	7.88	4.38	7.88	6
	5.02	-0.02	5.02	1.02			7.4	0.04	7.4	-0.08	7.4	0.02	7.4	-0.26								5	-0.04	5	0	5	-0.02	5	0							7.9	0.22	7.9	2.84	7.9	4.4	7.9	6.02
	5.04	-0.02	5.04	0.98			7.42	-0.02	7.42	-0.02	7.42	-0.1	7.42	0.16								5.02	-0.04	5.02	-0.02	5.02	0	5.02	0							7.92	-0.04	7.92	2.88	7.92	4.5	7.92	6.02
	5.06	0	5.06	1			7.44	0.02	7.44	-0.12	7.44	-0.14	7.44	0.18								5.04	-0.04	5.04	-0.02	5.04	-0.02	5.04	-0.02							7.94	-0.12	7.94	2.92	7.94	4.44	7.94	6.02
	5.08	0.02	5.08	0.98			7.46	0	7.46	-0.1	7.46	-0.14	7.46	0.14								5.06	-0.02	5.06	0	5.06	-0.02	5.06	-0.02							7.96	-0.14	7.96	2.9	7.96	4.44	7.96	6
	5.1	0.02	5.1	1			7.48	-0.02	7.48	-0.12	7.48	-0.02	7.48	-0.04								5.08	-0.02	5.08	0	5.08	-0.02	5.08	-0.02							7.98	-0.02	7.98	2.94	7.98	4.46	7.98	5.98
	5.12	0	5.12	1			7.5	-0.02	7.5	0.02	7.5	-0.12	7.5	-0.02								5.1	-0.02	5.1	0.02	5.1	0.02	5.1	-0.02							8	0.04	8	2.92	8	4.5	8	5.98
	5.14	0	5.14	1			7.52	0.02	7.52	-0.02	7.52	0.12	7.52	-0.04								5.12	-0.04	5.12	0.02	5.12	-0.02	5.12	-0.02							8.02	0.02	8.02	3.04	8.02	4.5	8.02	5.98
	5.16	0	5.16	1			7.54	0	7.54	-0.04	7.54	-0.08	7.54	-0.22								5.14	-0.04	5.14	-0.02	5.14	0	5.14	-0.02							8.04	0.02	8.04	3.08	8.04	4.46	8.04	5.98
	5.18	0	5.18	1.02			7.56	-0.04	7.56	0.02	7.56	0	7.56	-0.04								5.16	-0.06	5.16	-0.02	5.16	-0.02	5.16	0							8.06	0.1	8.06	3.06	8.06	4.44	8.06	6
	5.2	0	5.2	1			7.58	0.02	7.58	0.04	7.58	-0.02	7.58	-0.08								5.18	-0.02	5.18	0.02	5.18	-0.02	5.18	-0.02							8.08	0.06	8.08	3	8.08	4.44	8.08	6
	5.22	0	5.22	0.98			7.6	-0.02	7.6	0.04	7.6	0.08	7.6	0.06								5.2	-0.04	5.2	0	5.2	-0.02	5.2	0							8.1	-0.04	8.1	3.26	8.1	4.48	8.1	6
	5.24	-0.02	5.24	1			7.62	-0.06	7.62	-0.04	7.62	0.04	7.62	0.18								5.22	-0.06	5.22	0	5.22	-0.02	5.22	-0.02							8.12	-0.14	8.12	3.02	8.12	4.46	8.12	5.98
	5.26	-0.02	5.26	1			7.64	-0.04	7.64	-0.06	7.64	0	7.64	-0.08								5.24	-0.06	5.24	0.02	5.24	-0.02	5.24	-0.06							8.14	-0.14	8.14	2.9	8.14	4.46	8.14	5.98
	5.28	0	5.28	0.98			7.66	-0.02	7.66	-0.08	7.66	-0.02	7.66	-0.12								5.26	-0.02	5.26	0.04	5.26	-0.02	5.26	0							8.16	-0.16	8.16	2.92	8.16	4.48	8.16	5.98
	5.3	0	5.3	1			7.68	-0.02	7.68	-0.12	7.68	-0.04	7.68	-0.08								5.28	-0.04	5.28	0.02	5.28	0	5.28	0.02							8.18	-0.12	8.18	3.16	8.18	4.48	8.18	5.98
	5.32	0	5.32	0.98			7.7	-0.04	7.7	-0.16	7.7	-0.12	7.7	-0.1								5.3	0.02	5.3	0	5.3	0	5.3	0							8.2	0.06	8.2	3.12	8.2	4.48	8.2	5.98
	5.34	-0.02	5.34	1			7.72	-0.06	7.72	-0.06	7.72	-0.08	7.72	-0.1								5.32	0	5.32	-0.02	5.32	-0.04	5.32	-0.02							8.22	0	8.22	3.04	8.22	4.5	8.22	6
	5.36	-0.02	5.36	1			7.74	-0.06	7.74	0	7.74	0.22	7.74	0.08								5.34	-0.04	5.34	-0.02	5.34	-0.02	5.34	-0.02							8.24	0.28	8.24	2.92	8.24	4.48	8.24	6
	5.38	0	5.38	1			7.76	-0.04	7.76	-0.02	7.76	-0.08	7.76	-0.08								5.36	-0.04	5.36	-0.02	5.36	-0.02	5.36	-0.08							8.26	0.26	8.26	3.28	8.26	4.52	8.26	6
	5.4	-0.02	5.4	0.98			7.78	0.02	7.78	0.06	7.78	-0.18	7.78	0.04								5.38	-0.06	5.38	0	5.38	-0.02	5.38	0							8.28	0.06	8.28	2.98	8.28	4.5	8.28	6
	5.42	0	5.42	1			7.8	-0.04	7.8	0.1	7.8	-0.18	7.8	0.14								5.4	-0.04	5.4	0.02	5.4	0	5.4	0.02							8.3	-0.16	8.3	3.14	8.3	4.48	8.3	5.98
	5.44	0.02	5.44	1			7.82	-0.02	7.82	-0.04	7.82	-0.14	7.82	-0.02								5.42	-0.02	5.42	0.04	5.42	-0.02	5.42	0							8.32	0.4	8.32	2.94	8.32	4.48	8.32	5.98
	5.46	0	5.46	0.98			7.84	0.04	7.84	-0.06	7.84	0	7.84	-0.06								5.44	-0.04	5.44	-0.04	5.44	-0.02	5.44	0.02							8.34	-0.04	8.34	3.1	8.34	4.48	8.34	5.98
	5.48	0	5.48	0.98			7.86	0.02	7.86	0	7.86	0.04	7.86	-0.06								5.46	-0.08	5.46	0.02	5.46	-0.02	5.46	0.02							8.36	-0.12	8.36	3.16	8.36	4.48	8.36	5.98
	5.5	-0.02	5.5	0.98			7.88	0	7.88	-0.06	7.88	0.04	7.88	-0.06								5.48	-0.04	5.48	0.04	5.48	-0.02	5.48	0							8.38	-0.28	8.38	2.88	8.38	4.48	8.38	5.98
	5.52	0	5.52	0.98			7.9	-0.04	7.9	-0.04	7.9	-0.06	7.9	-0.06								5.5	-0.04	5.5	0.1	5.5	-0.02	5.5	0							8.4	0.22	8.4	2.9	8.4	4.48	8.4	5.98
	5.54	0	5.54	1			7.92	-0.08	7.92	-0.04	7.92	-0.02	7.92	-0.22								5.52	-0.02	5.52	0.2	5.52	-0.02	5.52	0.04							8.42	0.06	8.42	3.2	8.42	4.52	8.42	5.98
	5.56	-0.02	5.56	0.98			7.94	-0.06	7.94	0.02	7.94	0.04	7.94	-0.04								5.54	-0.02	5.54	0.24	5.54	-0.02	5.54	0.02							8.44	0.02	8.44	3.1	8.44	4.5	8.44	5.98
	5.58	-0.02	5.58	1			7.96	0.02	7.96	-0.08	7.96	0	7.96	0.08								5.56	-0.06	5.56	0.02	5.56	-0.02	5.56	-0.04							8.46	-0.06	8.46	2.92	8.46	4.5	8.46	6
	5.6	0	5.6	1			7.98	0	7.98	-0.08	7.98	-0.16	7.98	0.06								5.58	-0.02	5.58	0.06	5.58	-0.02	5.58	-0.06							8.48	-0.36	8.48	2.86	8.48	4.48	8.48	6
	5.62	0	5.62	1			8	0	8	-0.1	8	-0.02	8	0.24								5.6	-0.04	5.6	0.12	5.6	0	5.6	-0.06							8.5	-0.18	8.5	2.78	8.5	4.48	8.5	5.98
	5.64	-0.02	5.64	1.02			8.02	0.02	8.02	-0.02	8.02	0.02	8.02	-0.08								5.62	-0.06	5.62	0.02	5.62	-0.02	5.62	0							8.52	0.08	8.52	3.18	8.52	4.48	8.52	5.98
	5.66	-0.02	5.66	0.98			8.04	0	8.04	-0.06	8.04	-0.1	8.04	-0.02								5.64	-0.06	5.64	0.02	5.64	-0.02	5.64	0.02							8.54	0.2	8.54	3.16	8.54	4.5	8.54	6
	5.68	0.02	5.68	0.98			8.06	0	8.06	-0.06	8.06	-0.16	8.06	0.04								5.66	0.04	5.66	0.08	5.66	-0.02	5.66	0.02							8.56	0.18	8.56	3.04	8.56	4.5	8.56	6
	5.7	-0.02	5.7	0.98			8.08	0.04	8.08	-0.06	8.08	-0.08	8.08	-0.12								5.68	0	5.68	0.26	5.68	-0.02	5.68	0.02							8.58	0.16	8.58	2.9	8.58	4.5	8.58	6
	5.72	-0.04	5.72	0.98			8.1	0	8.1	-0.06	8.1	0	8.1	-0.1								5.7	0	5.7	0.28	5.7	-0.02	5.7	0.02							8.6	-0.2	8.6	2.72	8.6	4.52	8.6	5.98
	5.74	-0.02	5.74	1			8.12	-0.02	8.12	-0.06	8.12	0	8.12	-0.12								5.72	-0.1	5.72	0.18	5.72	-0.02	5.72	0.04							8.62	-0.1	8.62	2.98	8.62	4.48	8.62	5.98
	5.76	-0.02	5.76	0.98			8.14	-0.02	8.14	-0.02	8.14	-0.12	8.14	-0.12								5.74	-0.04	5.74	0.14	5.74	-0.02	5.74	0.04							8.64	-0.22	8.64	2.88	8.64	4.52	8.64	6.02
	5.78	0.02	5.78	0.98			8.16	-0.04	8.16	-0.06	8.16	0.04	8.16	-0.12								5.76	0.02	5.76	0.18	5.76	-0.02	5.76	0.08							8.66	-0.16	8.66	3.1	8.66	4.52	8.66	5.98
	5.8	-0.02	5.8	1.02			8.18	-0.02	8.18	0.02	8.18	0.02	8.18	0.14								5.78	0.42	5.78	0.32	5.78	-0.04	5.78	-0.02							8.68	0	8.68	3.06	8.68	4.52	8.68	5.98
	5.82	-0.02	5.82	1			8.2	-0.02	8.2	-0.08	8.2	-0.02	8.2	0.12								5.8	0.06	5.8	0.4	5.8	-0.02	5.8	0.06							8.7	-0.02	8.7	3.08	8.7	4.5	8.7	5.98
	5.84	0.02	5.84	1			8.22	0	8.22	0.04	8.22	-0.08	8.22	0.22								5.82	-0.02	5.82	0.26	5.82	-0.02	5.82	0.08							8.72	0.06	8.72	2.98	8.72	4.48	8.72	5.98
	5.86	0.02	5.86	0.98			8.24	-0.02	8.24	0.02	8.24	0.02	8.24	0.14								5.84	-0.02	5.84	0.24	5.84	-0.02	5.84	0.06							8.74	0.4	8.74	3.12	8.74	4.46	8.74	5.98
	5.88	-0.02	5.88	1			8.26	-0.02	8.26	-0.04	8.26	-0.02	8.26	-0.14								5.86	-0.12	5.86	0.12	5.86	0	5.86	0.02							8.76	-0.1	8.76	3.42	8.76	4.48	8.76	6
	5.9	0.04	5.9	1			8.28	0	8.28	-0.06	8.28	-0.02	8.28	-0.02								5.88	0.14	5.88	0.1	5.88	0	5.88	-0.02							8.78	0.48	8.78	3.06	8.78	4.48	8.78	6
	5.92	0.02	5.92	1.02			8.3	0.04	8.3	-0.06	8.3	0	8.3	0.08								5.9	0.2	5.9	-0.04	5.9	0	5.9	0.34							8.8	0.02	8.8	3	8.8	4.44	8.8	5.98
	5.94	0	5.94	1.02			8.32	0.02	8.32	-0.04	8.32	0.08	8.32	-0.04								5.92	0.04	5.92	0.04	5.92	0	5.92	0.2							8.82	-0.02	8.82	3.08	8.82	4.48	8.82	5.98
	5.96	0	5.96	1.02			8.34	0.02	8.34	-0.08	8.34	-0.06	8.34	-0.02								5.94	0.1	5.94	-0.04	5.94	-0.02	5.94	-0.02							8.84	0.06	8.84	2.86	8.84	4.5	8.84	6
	5.98	0.02	5.98	1.06			8.36	0.02	8.36	-0.08	8.36	-0.12	8.36	-0.06								5.96	0.16	5.96	0.1	5.96	-0.04	5.96	0.06							8.86	0.04	8.86	2.8	8.86	4.5	8.86	5.98
	6	-0.06	6	1.14			8.38	-0.06	8.38	-0.08	8.38	-0.04	8.38	-0.08								5.98	-0.02	5.98	-0.02	5.98	-0.04	5.98	-0.02							8.88	0.02	8.88	2.8	8.88	4.48	8.88	6
	6.02	-0.06	6.02	1.22			8.4	-0.06	8.4	-0.1	8.4	0	8.4	-0.04								6	0.38	6	0.02	6	0.04	6	-0.12							8.9	0.06	8.9	2.86	8.9	4.48	8.9	6
	6.04	0.08	6.04	1.22			8.42	0	8.42	0.06	8.42	0.06	8.42	-0.08								6.02	0.46	6.02	-0.22	6.02	0	6.02	-0.02							8.92	-0.08	8.92	2.7	8.92	4.5	8.92	6.06
	6.06	0.1	6.06	1.22			8.44	-0.02	8.44	0.02	8.44	0.26	8.44	-0.18								6.04	0.26	6.04	0.64	6.04	0.02	6.04	0.08							8.94	0.38	8.94	2.98	8.94	4.48	8.94	6.04
	6.08	0.08	6.08	1.12			8.46	-0.02	8.46	-0.06	8.46	-0.02	8.46	-0.12								6.06	0.1	6.06	0.06	6.06	-0.02	6.06	0.24							8.96	-0.18	8.96	3.24	8.96	4.5	8.96	6.32
	6.1	0.16	6.1	1.06			8.48	0.04	8.48	0	8.48	-0.16	8.48	-0.14								6.08	0.06	6.08	-0.08	6.08	-0.02	6.08	0.18							8.98	0.5	8.98	3.02	8.98	4.48	8.98	6.26
	6.12	0.2	6.12	1.02			8.5	0.02	8.5	0.02	8.5	-0.16	8.5	-0.12								6.1	-0.02	6.1	0.28	6.1	0	6.1	0.3							9	0.34	9	2.86	9	4.5	9	6.42
	6.14	0.22	6.14	1.12			8.52	-0.02	8.52	0	8.52	-0.12	8.52	-0.06								6.12	0.06	6.12	0.1	6.12	-0.04	6.12	0.22							9.02	-0.36	9.02	2.84	9.02	4.48	9.02	6.9
	6.16	0.32	6.16	1.12			8.54	-0.06	8.54	0	8.54	0.06	8.54	-0.18								6.14	-0.36	6.14	-0.12	6.14	0.04	6.14	0.14							9.04	0.06	9.04	2.98	9.04	4.46	9.04	6.48
	6.18	0.16	6.18	1			8.56	-0.02	8.56	-0.02	8.56	0	8.56	-0.08								6.16	-0.32	6.16	0.02	6.16	0.14	6.16	0.04							9.06	0.04	9.06	2.82	9.06	4.48	9.06	6.46
	6.2	-0.12	6.2	0.96			8.58	-0.06	8.58	-0.02	8.58	-0.06	8.58	0.06								6.18	0	6.18	-0.14	6.18	0.46	6.18	-0.06							9.08	0.18	9.08	2.86	9.08	4.48	9.08	6.34
	6.22	-0.1	6.22	1			8.6	0.02	8.6	0.02	8.6	0.04	8.6	0.38								6.2	0.04	6.2	-0.1	6.2	0.16	6.2	-0.1							9.1	0.34	9.1	2.86	9.1	4.48	9.1	6.18
	6.24	0.16	6.24	1.08			8.62	0.02	8.62	0.02	8.62	-0.04	8.62	0.04								6.22	0.06	6.22	-0.32	6.22	0.12	6.22	-0.24							9.12	-0.02	9.12	3.04	9.12	4.5	9.12	5.8
	6.26	0.02	6.26	1.02			8.64	0	8.64	-0.02	8.64	-0.06	8.64	-0.06								6.24	0.18	6.24	-0.2	6.24	-0.06	6.24	-0.2							9.14	-0.04	9.14	2.92	9.14	4.5	9.14	5.4
	6.28	0.1	6.28	1.14			8.66	0.02	8.66	-0.02	8.66	-0.04	8.66	-0.1								6.26	0.22	6.26	-0.24	6.26	0.06	6.26	-0.26							9.16	0.1	9.16	2.94	9.16	4.48	9.16	5.4
	6.3	-0.04	6.3	1.14			8.68	0	8.68	0.02	8.68	-0.08	8.68	-0.1								6.28	0.6	6.28	-0.4	6.28	0.28	6.28	-0.18							9.18	0.02	9.18	2.9	9.18	4.48	9.18	5.5
	6.32	-0.06	6.32	1.06			8.7	-0.02	8.7	-0.1	8.7	-0.14	8.7	-0.22								6.3	0.12	6.3	-0.42	6.3	0.38	6.3	-0.16							9.2	0.18	9.2	3.12	9.2	4.46	9.2	5.62
	6.34	-0.14	6.34	1.04			8.72	-0.02	8.72	-0.06	8.72	-0.02	8.72	-0.1								6.32	-0.28	6.32	-0.34	6.32	0.12	6.32	-0.28							9.22	-0.12	9.22	2.96	9.22	4.5	9.22	5.72
	6.36	0.04	6.36	1			8.74	-0.02	8.74	-0.06	8.74	-0.08	8.74	-0.14								6.34	-0.48	6.34	-0.28	6.34	0.18	6.34	-0.16							9.24	-0.22	9.24	2.88	9.24	4.48	9.24	5.8
	6.38	0	6.38	0.98			8.76	0.02	8.76	-0.1	8.76	0.14	8.76	0.14								6.36	-0.4	6.36	-0.28	6.36	0.34	6.36	-0.18							9.26	0.24	9.26	2.94	9.26	4.48	9.26	5.84
	6.4	-0.02	6.4	1.04			8.78	0.04	8.78	-0.02	8.78	0.04	8.78	-0.12								6.38	-0.44	6.38	-0.32	6.38	-0.02	6.38	-0.16							9.28	-0.28	9.28	2.94	9.28	4.48	9.28	5.88
	6.42	0.14	6.42	0.86			8.8	0.04	8.8	-0.02	8.8	0.04	8.8	0								6.4	-0.44	6.4	-0.28	6.4	0.24	6.4	0.04							9.3	-0.36	9.3	2.94	9.3	4.48	9.3	5.94
	6.44	-0.06	6.44	0.9			8.82	0.02	8.82	-0.08	8.82	-0.04	8.82	-0.02								6.42	-0.32	6.42	-0.26	6.42	0.26	6.42	-0.08							9.32	-0.32	9.32	2.86	9.32	4.5	9.32	5.98
	6.46	0.04	6.46	0.94			8.84	-0.02	8.84	-0.04	8.84	0	8.84	-0.22								6.44	-0.02	6.44	-0.2	6.44	0.14	6.44	-0.12							9.34	-0.14	9.34	2.94	9.34	4.48	9.34	5.98
	6.48	-0.22	6.48	0.86			8.86	-0.08	8.86	-0.02	8.86	0.1	8.86	-0.12								6.46	-0.16	6.46	-0.18	6.46	0.32	6.46	-0.12							9.36	0.18	9.36	2.92	9.36	4.5	9.36	5.98
	6.5	0.04	6.5	1.04			8.88	-0.08	8.88	-0.08	8.88	-0.02	8.88	0.14								6.48	-0.26	6.48	-0.12	6.48	0.32	6.48	-0.1							9.38	0.22	9.38	2.92	9.38	4.52	9.38	6
	6.52	0.1	6.52	0.84			8.9	0.06	8.9	-0.02	8.9	-0.18	8.9	0.08								6.5	-0.24	6.5	-0.1	6.5	-0.12	6.5	-0.06							9.4	0.32	9.4	2.9	9.4	4.5	9.4	5.96
	6.54	0.24	6.54	0.84			8.92	0	8.92	0	8.92	-0.06	8.92	0.12								6.52	-0.24	6.52	-0.08	6.52	-0.16	6.52	-0.06							9.42	0.04	9.42	3.04	9.42	4.5	9.42	6.02
	6.56	0.02	6.56	1.14			8.94	0.02	8.94	-0.06	8.94	-0.22	8.94	0.1								6.54	-0.2	6.54	-0.06	6.54	-0.3	6.54	-0.04							9.44	-0.14	9.44	2.96	9.44	4.5	9.44	6.04
	6.58	0	6.58	1.26			8.96	-0.04	8.96	0	8.96	0.04	8.96	-0.2								6.56	-0.1	6.56	-0.06	6.56	-0.12	6.56	-0.04							9.46	-0.34	9.46	2.9	9.46	4.48	9.46	6.22
	6.6	0.14	6.6	1			8.98	-0.02	8.98	-0.04	8.98	0.02	8.98	-0.22								6.58	-0.1	6.58	-0.04	6.58	-0.16	6.58	-0.02							9.48	-0.18	9.48	2.9	9.48	4.48	9.48	6.1
	6.62	-0.04	6.62	1.1			9	0	9	0	9	-0.02	9	-0.2								6.6	-0.06	6.6	-0.02	6.6	-0.16	6.6	-0.02							9.5	-0.36	9.5	2.9	9.5	4.5	9.5	5.94
	6.64	-0.06	6.64	1			9.02	0.04	9.02	-0.02	9.02	-0.12	9.02	-0.2								6.62	-0.08	6.62	-0.02	6.62	-0.22	6.62	-0.02							9.52	0.02	9.52	2.94	9.52	4.48	9.52	6.04
	6.66	0.02	6.66	0.94			9.04	0.04	9.04	-0.08	9.04	-0.08	9.04	-0.08								6.64	-0.06	6.64	-0.02	6.64	-0.1	6.64	-0.02							9.54	-0.04	9.54	2.94	9.54	4.48	9.54	6.14
	6.68	0.04	6.68	0.86			9.06	0.02	9.06	-0.04	9.06	-0.14	9.06	0.1								6.66	-0.08	6.66	-0.02	6.66	-0.22	6.66	-0.04							9.56	-0.2	9.56	3.14	9.56	4.48	9.56	5.96
	6.7	0.02	6.7	1.06			9.08	0	9.08	0.06	9.08	-0.12	9.08	0								6.68	-0.06	6.68	-0.02	6.68	-0.26	6.68	-0.02							9.58	-0.4	9.58	3.08	9.58	4.48	9.58	5.82
	6.72	-0.06	6.72	0.94			9.1	0.02	9.1	-0.02	9.1	-0.04	9.1	-0.02								6.7	-0.02	6.7	-0.02	6.7	-0.14	6.7	-0.02							9.6	-0.24	9.6	2.92	9.6	4.48	9.6	5.86
	6.74	0.24	6.74	1			9.12	-0.02	9.12	-0.1	9.12	0	9.12	-0.14								6.72	-0.02	6.72	-0.02	6.72	-0.28	6.72	0							9.62	0.52	9.62	2.88	9.62	4.48	9.62	5.82
	6.76	0.06	6.76	1.1			9.14	-0.02	9.14	0.02	9.14	-0.04	9.14	-0.06								6.74	-0.02	6.74	0	6.74	-0.2	6.74	0							9.64	0.1	9.64	3.06	9.64	4.5	9.64	5.86
	6.78	0.02	6.78	0.96			9.16	-0.1	9.16	-0.08	9.16	-0.04	9.16	0.06								6.76	0	6.76	0	6.76	-0.24	6.76	-0.02							9.66	0.4	9.66	3.08	9.66	4.48	9.66	5.92
	6.8	-0.18	6.8	1			9.18	-0.04	9.18	-0.06	9.18	-0.1	9.18	-0.08								6.78	-0.02	6.78	0	6.78	-0.2	6.78	-0.02							9.68	-0.22	9.68	3.04	9.68	4.48	9.68	5.9
	6.82	-0.16	6.82	0.8			9.2	-0.04	9.2	0	9.2	0.02	9.2	0.12								6.8	0	6.8	0	6.8	-0.2	6.8	-0.02							9.7	-0.34	9.7	2.94	9.7	4.5	9.7	5.88
	6.84	-0.1	6.84	1.02			9.22	-0.04	9.22	0.04	9.22	-0.02	9.22	0.08								6.82	-0.02	6.82	-0.02	6.82	-0.16	6.82	-0.02							9.72	0.18	9.72	2.92	9.72	4.52	9.72	5.92
	6.86	-0.14	6.86	1			9.24	0.02	9.24	0.1	9.24	-0.12	9.24	-0.08								6.84	-0.02	6.84	0	6.84	-0.18	6.84	-0.02							9.74	-0.08	9.74	2.96	9.74	4.5	9.74	5.92
	6.88	-0.06	6.88	0.98			9.26	-0.02	9.26	0.02	9.26	-0.1	9.26	0.06								6.86	-0.02	6.86	0	6.86	-0.14	6.86	-0.02							9.76	0.1	9.76	2.88	9.76	4.46	9.76	5.94
	6.9	0.06	6.9	1.08			9.28	-0.02	9.28	-0.08	9.28	-0.04	9.28	-0.12								6.88	-0.04	6.88	-0.02	6.88	-0.12	6.88	-0.02							9.78	0.28	9.78	2.94	9.78	4.48	9.78	5.98
	6.92	-0.08	6.92	1.02			9.3	0.04	9.3	-0.1	9.3	-0.12	9.3	-0.1								6.9	-0.04	6.9	-0.02	6.9	-0.12	6.9	0							9.8	0.36	9.8	3	9.8	4.48	9.8	5.98
	6.94	-0.12	6.94	1			9.32	0	9.32	-0.06	9.32	-0.18	9.32	-0.08								6.92	-0.02	6.92	-0.02	6.92	-0.1	6.92	-0.02							9.82	0.28	9.82	3.1	9.82	4.48	9.82	5.98
	6.96	-0.08	6.96	0.92			9.34	0	9.34	0.06	9.34	-0.1	9.34	-0.16								6.94	-0.02	6.94	-0.02	6.94	-0.08	6.94	0.02							9.84	0.08	9.84	2.92	9.84	4.5	9.84	5.98
	6.98	0.02	6.98	1.04			9.36	-0.02	9.36	0	9.36	-0.04	9.36	-0.16								6.96	-0.04	6.96	0	6.96	-0.06	6.96	-0.02							9.86	0.6	9.86	2.92	9.86	4.5	9.86	5.98
	7	-0.06	7	0.92			9.38	0.04	9.38	-0.08	9.38	0.02	9.38	-0.14								6.98	-0.02	6.98	0	6.98	-0.06	6.98	0							9.88	0.22	9.88	3.06	9.88	4.48	9.88	6
	7.02	0.1	7.02	0.96			9.4	-0.06	9.4	-0.02	9.4	-0.06	9.4	-0.1								7	-0.04	7	-0.02	7	-0.06	7	-0.02							9.9	-0.46	9.9	2.94	9.9	4.48	9.9	5.98
	7.04	-0.04	7.04	0.96			9.42	-0.08	9.42	-0.04	9.42	0	9.42	-0.04								7.02	-0.04	7.02	-0.02	7.02	-0.04	7.02	-0.02							9.92	-0.34	9.92	2.96	9.92	4.5	9.92	6
	7.06	-0.14	7.06	0.98			9.44	-0.08	9.44	0	9.44	-0.02	9.44	-0.18								7.04	-0.02	7.04	0	7.04	-0.02	7.04	-0.02							9.94	0.5	9.94	2.94	9.94	4.48	9.94	5.98
	7.08	-0.02	7.08	0.8			9.46	-0.02	9.46	-0.02	9.46	-0.02	9.46	-0.12								7.06	-0.02	7.06	-0.02	7.06	-0.04	7.06	-0.02							9.96	-0.1	9.96	2.88	9.96	4.48	9.96	5.98
	7.1	-0.06	7.1	1			9.48	-0.06	9.48	-0.02	9.48	-0.04	9.48	-0.18								7.08	-0.04	7.08	-0.02	7.08	-0.02	7.08	0							9.98	-0.32	9.98	2.9	9.98	4.5	9.98	5.98
	7.12	-0.22	7.12	0.92			9.5	-0.06	9.5	-0.04	9.5	-0.04	9.5	-0.22								7.1	-0.04	7.1	0	7.1	-0.04	7.1	-0.02							10	0.52	10	2.98	10	4.5	10	5.98
	7.14	-0.08	7.14	0.9			9.52	-0.02	9.52	-0.02	9.52	0.02	9.52	-0.18								7.12	-0.04	7.12	0	7.12	-0.02	7.12	-0.02							10.02	0.74	10.02	2.94	10.02	4.5	10.02	6
	7.16	-0.16	7.16	0.98			9.54	0.02	9.54	-0.06	9.54	0.02	9.54	-0.16								7.14	-0.02	7.14	0	7.14	-0.02	7.14	-0.02							10.04	0.88	10.04	2.98	10.04	4.48	10.04	5.96
	7.18	-0.2	7.18	1.06			9.56	0.02	9.56	-0.02	9.56	-0.04	9.56	-0.12								7.16	-0.02	7.16	-0.02	7.16	0	7.16	-0.02							10.06	0.28	10.06	3.02	10.06	4.48	10.06	6
	7.2	0.02	7.2	1.1			9.58	-0.06	9.58	0.04	9.58	-0.02	9.58	-0.1								7.18	-0.04	7.18	-0.02	7.18	-0.02	7.18	-0.02							10.08	0.1	10.08	3	10.08	4.48	10.08	6.02
	7.22	-0.12	7.22	1.04			9.6	-0.02	9.6	0.02	9.6	-0.02	9.6	-0.06								7.2	-0.04	7.2	-0.02	7.2	-0.02	7.2	-0.02							10.1	0.2	10.1	2.98	10.1	4.48	10.1	5.98
	7.24	0.04	7.24	1.02			9.62	0.02	9.62	0	9.62	-0.08	9.62	-0.08								7.22	-0.02	7.22	-0.02	7.22	-0.02	7.22	0							10.12	-0.3	10.12	2.94	10.12	4.48	10.12	6
	7.26	0.02	7.26	1			9.64	-0.04	9.64	-0.02	9.64	-0.1	9.64	-0.08								7.24	-0.02	7.24	-0.02	7.24	0	7.24	0							10.14	-0.02	10.14	2.98	10.14	4.48	10.14	5.98
	7.28	0.22	7.28	0.82			9.66	-0.02	9.66	-0.02	9.66	-0.02	9.66	-0.06								7.26	-0.02	7.26	0	7.26	-0.02	7.26	0							10.16	-0.42	10.16	3.02	10.16	4.5	10.16	5.98
	7.3	0.18	7.3	0.92			9.68	-0.02	9.68	0	9.68	-0.02	9.68	-0.06								7.28	-0.02	7.28	-0.02	7.28	-0.02	7.28	-0.02							10.18	-0.3	10.18	3	10.18	4.48	10.18	5.98
	7.32	-0.14	7.32	0.98			9.7	-0.02	9.7	-0.04	9.7	-0.02	9.7	-0.02								7.3	-0.02	7.3	-0.02	7.3	-0.02	7.3	-0.02							10.2	-0.58	10.2	2.96	10.2	4.52	10.2	5.98
	7.34	0.02	7.34	1			9.72	-0.02	9.72	-0.06	9.72	0.02	9.72	-0.02								7.32	-0.04	7.32	-0.02	7.32	-0.02	7.32	-0.02							10.22	-0.04	10.22	3.04	10.22	4.48	10.22	6
	7.36	-0.14	7.36	0.86			9.74	-0.02	9.74	0	9.74	-0.02	9.74	-0.06								7.34	-0.02	7.34	-0.02	7.34	-0.02	7.34	0							10.24	0.36	10.24	2.96	10.24	4.5	10.24	5.98
	7.38	0.24	7.38	0.92			9.76	0	9.76	-0.02	9.76	-0.06	9.76	-0.06								7.36	-0.02	7.36	-0.02	7.36	-0.02	7.36	0							10.26	-0.12	10.26	2.96	10.26	4.52	10.26	6
	7.4	0.04	7.4	1.12			9.78	0	9.78	-0.04	9.78	-0.08	9.78	-0.02								7.38	-0.02	7.38	0	7.38	-0.02	7.38	-0.02							10.28	0.12	10.28	2.96	10.28	4.5	10.28	5.98
	7.42	-0.08	7.42	1.02			9.8	0.04	9.8	-0.02	9.8	-0.04	9.8	-0.02								7.4	-0.02	7.4	-0.02	7.4	-0.02	7.4	-0.02							10.3	0.26	10.3	3	10.3	4.48	10.3	5.96
	7.44	-0.02	7.44	0.86			9.82	0.02	9.82	-0.08	9.82	-0.02	9.82	0								7.42	-0.02	7.42	-0.02	7.42	-0.02	7.42	-0.02							10.32	0.1	10.32	2.94	10.32	4.5	10.32	6
	7.46	-0.12	7.46	0.9			9.84	0.02	9.84	-0.1	9.84	-0.02	9.84	0								7.44	-0.04	7.44	0	7.44	-0.04	7.44	0							10.34	0.24	10.34	3.02	10.34	4.48	10.34	5.98
	7.48	-0.08	7.48	0.86			9.86	0.02	9.86	-0.02	9.86	-0.04	9.86	-0.02								7.46	-0.04	7.46	-0.02	7.46	-0.02	7.46	-0.02							10.36	0.26	10.36	3	10.36	4.5	10.36	5.98
	7.5	-0.04	7.5	0.92			9.88	0	9.88	0	9.88	0	9.88	-0.02								7.48	-0.04	7.48	0	7.48	-0.02	7.48	-0.02							10.38	0.72	10.38	2.9	10.38	4.5	10.38	6
	7.52	0.22	7.52	0.9			9.9	0	9.9	-0.04	9.9	-0.04	9.9	-0.02								7.5	-0.04	7.5	0	7.5	-0.02	7.5	0							10.4	0.22	10.4	2.98	10.4	4.48	10.4	6
	7.54	-0.1	7.54	1.06			9.92	-0.02	9.92	0	9.92	-0.04	9.92	0								7.52	-0.04	7.52	0	7.52	-0.02	7.52	-0.02							10.42	-0.22	10.42	3.02	10.42	4.5	10.42	5.98
	7.56	-0.04	7.56	0.86			9.94	0	9.94	0.06	9.94	-0.02	9.94	-0.02								7.54	-0.02	7.54	-0.02	7.54	-0.02	7.54	0							10.44	-0.06	10.44	3.02	10.44	4.5	10.44	5.98
	7.58	-0.12	7.58	0.86			9.96	0	9.96	0.02	9.96	-0.02	9.96	-0.04								7.56	-0.02	7.56	0	7.56	-0.02	7.56	0							10.46	-0.28	10.46	2.94	10.46	4.48	10.46	5.98
	7.6	0.04	7.6	0.88			9.98	0	9.98	-0.06	9.98	-0.02	9.98	-0.04								7.58	-0.02	7.58	0	7.58	-0.02	7.58	0							10.48	-0.2	10.48	2.96	10.48	4.48	10.48	5.96
	7.62	0.14	7.62	1.06			10	0.02	10	0	10	-0.04	10	-0.02								7.6	-0.02	7.6	-0.02	7.6	-0.02	7.6	0							10.5	0.18	10.5	2.96	10.5	4.48	10.5	5.98
	7.64	-0.1	7.64	1.12			10.02	0	10.02	-0.08	10.02	-0.04	10.02	-0.08								7.62	-0.04	7.62	-0.02	7.62	-0.02	7.62	0							10.52	-0.16	10.52	3.12	10.52	4.5	10.52	5.98
	7.66	-0.16	7.66	0.94			10.04	0.02	10.04	-0.12	10.04	-0.02	10.04	-0.04								7.64	-0.02	7.64	-0.02	7.64	-0.02	7.64	-0.02							10.54	0.04	10.54	2.96	10.54	4.48	10.54	5.98
	7.68	-0.18	7.68	0.96			10.06	0.04	10.06	-0.12	10.06	-0.06	10.06	-0.04								7.66	-0.04	7.66	0	7.66	-0.04	7.66	-0.02							10.56	-0.34	10.56	2.92	10.56	4.5	10.56	6
	7.7	-0.06	7.7	1			10.08	0.02	10.08	-0.16	10.08	-0.06	10.08	-0.02								7.68	-0.02	7.68	0	7.68	-0.02	7.68	0							10.58	-0.04	10.58	2.94	10.58	4.52	10.58	5.98
	7.72	0.06	7.72	1.16			10.1	0.02	10.1	-0.1	10.1	-0.08	10.1	-0.02								7.7	-0.02	7.7	0	7.7	-0.02	7.7	-0.02							10.6	-0.2	10.6	2.88	10.6	4.48	10.6	5.98
	7.74	-0.04	7.74	0.98			10.12	0.02	10.12	-0.04	10.12	-0.08	10.12	-0.06								7.72	-0.04	7.72	-0.02	7.72	-0.02	7.72	0							10.62	-0.12	10.62	2.98	10.62	4.48	10.62	6
	7.76	-0.04	7.76	0.84			10.14	0.04	10.14	-0.06	10.14	-0.02	10.14	-0.06								7.74	-0.02	7.74	-0.02	7.74	-0.02	7.74	0							10.64	-0.2	10.64	2.96	10.64	4.52	10.64	6
	7.78	-0.22	7.78	1.2			10.16	0.06	10.16	-0.08	10.16	-0.04	10.16	-0.02								7.76	-0.04	7.76	-0.02	7.76	-0.02	7.76	-0.02							10.66	-0.34	10.66	3.04	10.66	4.48	10.66	5.96
	7.8	-0.06	7.8	1.04			10.18	0.02	10.18	-0.04	10.18	-0.06	10.18	-0.02								7.78	-0.02	7.78	0	7.78	0	7.78	-0.02							10.68	-0.42	10.68	3.02	10.68	4.48	10.68	5.96
	7.82	0.16	7.82	0.98			10.2	0.02	10.2	-0.08	10.2	-0.04	10.2	-0.04								7.8	-0.02	7.8	-0.02	7.8	-0.02	7.8	-0.02							10.7	-0.52	10.7	2.94	10.7	4.48	10.7	6
	7.84	0.2	7.84	1.02			10.22	0	10.22	-0.06	10.22	-0.04	10.22	-0.04								7.82	-0.06	7.82	-0.02	7.82	-0.02	7.82	-0.02							10.72	-0.26	10.72	2.92	10.72	4.46	10.72	5.96
	7.86	0.02	7.86	0.98			10.24	0.02	10.24	-0.04	10.24	-0.06	10.24	-0.02								7.84	-0.04	7.84	0	7.84	0	7.84	-0.02							10.74	-0.24	10.74	3.1	10.74	4.48	10.74	5.98
	7.88	0.06	7.88	0.88			10.26	-0.02	10.26	-0.06	10.26	-0.08	10.26	-0.04								7.86	-0.02	7.86	-0.02	7.86	-0.02	7.86	-0.02							10.76	0.3	10.76	2.98	10.76	4.48	10.76	5.98
	7.9	0.02	7.9	0.92			10.28	-0.02	10.28	-0.02	10.28	-0.1	10.28	-0.06								7.88	-0.04	7.88	0	7.88	-0.02	7.88	-0.02							10.78	0.3	10.78	2.98	10.78	4.48	10.78	5.98
	7.92	0.04	7.92	0.9			10.3	0.02	10.3	-0.02	10.3	-0.08	10.3	-0.04								7.9	-0.02	7.9	0	7.9	0	7.9	0							10.8	0.58	10.8	2.92	10.8	4.48	10.8	5.98
	7.94	-0.16	7.94	1.08			10.32	0.02	10.32	-0.04	10.32	-0.06	10.32	-0.06								7.92	-0.04	7.92	0	7.92	-0.02	7.92	-0.02							10.82	-0.18	10.82	2.94	10.82	4.5	10.82	5.98
	7.96	0.04	7.96	0.92			10.34	0	10.34	-0.04	10.34	-0.04	10.34	-0.06								7.94	-0.04	7.94	0	7.94	-0.04	7.94	-0.02							10.84	-0.04	10.84	3.04	10.84	4.48	10.84	6
	7.98	0	7.98	0.92			10.36	0.02	10.36	-0.06	10.36	-0.04	10.36	-0.02								7.96	-0.02	7.96	-0.02	7.96	-0.02	7.96	0							10.86	-0.02	10.86	2.98	10.86	4.5	10.86	6
	8	-0.02	8	1.1			10.38	0.02	10.38	-0.06	10.38	0	10.38	-0.02								7.98	-0.04	7.98	-0.02	7.98	-0.02	7.98	0							10.88	-0.24	10.88	3.02	10.88	4.48	10.88	5.98
	8.02	-0.06	8.02	1.06			10.4	0.04	10.4	-0.04	10.4	-0.04	10.4	-0.02								8	-0.02	8	0	8	-0.02	8	-0.02							10.9	-0.46	10.9	3.12	10.9	4.5	10.9	6
	8.04	-0.02	8.04	1.08			10.42	0.06	10.42	0.02	10.42	-0.04	10.42	-0.04								8.02	-0.02	8.02	0	8.02	-0.02	8.02	0.02							10.92	-0.54	10.92	2.96	10.92	4.5	10.92	6
	8.06	-0.08	8.06	1.12			10.44	0.04	10.44	-0.02	10.44	-0.02	10.44	-0.02								8.04	-0.04	8.04	0	8.04	-0.02	8.04	0							10.94	-0.44	10.94	2.92	10.94	4.52	10.94	6
	8.08	-0.08	8.08	0.84			10.46	0.04	10.46	-0.02	10.46	-0.02	10.46	-0.04								8.06	-0.02	8.06	-0.02	8.06	-0.02	8.06	-0.02							10.96	-0.16	10.96	2.92	10.96	4.5	10.96	6
	8.1	-0.06	8.1	0.98			10.48	0.02	10.48	-0.02	10.48	-0.04	10.48	0.04								8.08	-0.04	8.08	-0.02	8.08	0	8.08	0							10.98	-0.14	10.98	2.9	10.98	4.48	10.98	6
	8.12	0	8.12	0.92			10.5	0.02	10.5	-0.02	10.5	-0.06	10.5	-0.04								8.1	-0.04	8.1	-0.02	8.1	-0.02	8.1	-0.02							11	0.42	11	2.96	11	4.48	11	5.98
	8.14	-0.18	8.14	0.98			10.52	0.02	10.52	-0.04	10.52	-0.06	10.52	-0.04								8.12	-0.04	8.12	-0.02	8.12	-0.02	8.12	0							11.02	0.1	11.02	3.06	11.02	4.5	11.02	6
	8.16	0.1	8.16	1.06			10.54	0	10.54	-0.02	10.54	-0.06	10.54	-0.06								8.14	-0.04	8.14	0	8.14	-0.02	8.14	-0.02							11.04	0.02	11.04	3.04	11.04	4.48	11.04	5.98
	8.18	0.22	8.18	0.98			10.56	0.02	10.56	-0.02	10.56	-0.04	10.56	-0.06								8.16	-0.02	8.16	-0.02	8.16	-0.02	8.16	-0.02							11.06	-0.1	11.06	3	11.06	4.5	11.06	5.98
	8.2	0.04	8.2	0.84			10.58	0.02	10.58	-0.02	10.58	-0.02	10.58	0								8.18	-0.04	8.18	0	8.18	-0.02	8.18	-0.02							11.08	0.06	11.08	2.92	11.08	4.52	11.08	5.98
	8.22	0.1	8.22	0.8			10.6	0.04	10.6	-0.02	10.6	-0.04	10.6	-0.02								8.2	-0.02	8.2	0.02	8.2	-0.02	8.2	0							11.1	-0.14	11.1	2.98	11.1	4.52	11.1	5.98
	8.24	0.06	8.24	0.84			10.62	0.04	10.62	-0.04	10.62	-0.06	10.62	-0.04								8.22	-0.04	8.22	-0.02	8.22	-0.02	8.22	0							11.12	0.36	11.12	2.9	11.12	4.52	11.12	5.98
	8.26	0.06	8.26	1.02			10.64	0.04	10.64	0	10.64	-0.04	10.64	-0.06								8.24	-0.06	8.24	0	8.24	0	8.24	0							11.14	-0.02	11.14	3.06	11.14	4.5	11.14	5.98
	8.28	-0.04	8.28	0.98			10.66	0.02	10.66	-0.02	10.66	0	10.66	-0.04								8.26	-0.02	8.26	-0.02	8.26	0	8.26	-0.02							11.16	-0.16	11.16	3	11.16	4.48	11.16	5.96
	8.3	-0.06	8.3	1.04			10.68	0.02	10.68	0	10.68	-0.04	10.68	-0.06								8.28	-0.02	8.28	-0.02	8.28	-0.02	8.28	-0.02							11.18	-0.12	11.18	2.94	11.18	4.48	11.18	5.98
	8.32	0.12	8.32	0.98			10.7	0.02	10.7	0	10.7	-0.06	10.7	-0.06								8.3	-0.04	8.3	-0.02	8.3	-0.04	8.3	-0.02							11.2	0.32	11.2	2.94	11.2	4.5	11.2	5.98
	8.34	0.12	8.34	0.96			10.72	0	10.72	0	10.72	-0.06	10.72	-0.04								8.32	-0.04	8.32	0	8.32	-0.02	8.32	-0.02							11.22	0.2	11.22	2.92	11.22	4.5	11.22	5.98
	8.36	0.02	8.36	1.1			10.74	0.02	10.74	0	10.74	-0.08	10.74	-0.06								8.34	-0.02	8.34	0.02	8.34	-0.02	8.34	-0.02							11.24	-0.28	11.24	2.96	11.24	4.48	11.24	6
	8.38	-0.18	8.38	1.08			10.76	0	10.76	-0.02	10.76	-0.06	10.76	-0.06								8.36	-0.02	8.36	0	8.36	-0.02	8.36	-0.02							11.26	-0.24	11.26	2.96	11.26	4.48	11.26	5.98
	8.4	0.1	8.4	1.04			10.78	0.02	10.78	-0.02	10.78	-0.02	10.78	-0.04								8.38	-0.02	8.38	0	8.38	-0.02	8.38	0							11.28	0.06	11.28	2.96	11.28	4.5	11.28	6
	8.42	-0.06	8.42	1.3			10.8	0.04	10.8	0.02	10.8	-0.02	10.8	-0.06								8.4	-0.04	8.4	0	8.4	0	8.4	-0.02							11.3	1	11.3	3.02	11.3	4.48	11.3	6
	8.44	-0.1	8.44	1.24			10.82	0.02	10.82	0	10.82	-0.04	10.82	-0.04								8.42	-0.02	8.42	0	8.42	-0.02	8.42	-0.02							11.32	0.72	11.32	2.98	11.32	4.48	11.32	6
	8.46	-0.12	8.46	1.3			10.84	0.06	10.84	0	10.84	-0.02	10.84	-0.04								8.44	-0.04	8.44	-0.02	8.44	-0.02	8.44	-0.02							11.34	0.24	11.34	2.96	11.34	4.48	11.34	5.98
	8.48	0.06	8.48	1			10.86	0.04	10.86	0	10.86	-0.08	10.86	0								8.46	-0.02	8.46	0	8.46	-0.02	8.46	0.02							11.36	-0.62	11.36	2.96	11.36	4.5	11.36	5.98
	8.5	-0.12	8.5	0.92			10.88	0	10.88	0	10.88	-0.08	10.88	-0.04								8.48	-0.06	8.48	0	8.48	-0.02	8.48	0.02							11.38	-0.6	11.38	3.02	11.38	4.5	11.38	5.98
	8.52	-0.2	8.52	0.74			10.9	0	10.9	-0.02	10.9	-0.04	10.9	-0.04								8.5	-0.04	8.5	0	8.5	-0.02	8.5	-0.02							11.4	-0.26	11.4	3.02	11.4	4.48	11.4	6
	8.54	-0.12	8.54	1.22			10.92	0.02	10.92	0.02	10.92	-0.08	10.92	-0.06								8.52	-0.04	8.52	0	8.52	-0.02	8.52	-0.02							11.42	-0.02	11.42	2.98	11.42	4.5	11.42	5.98
	8.56	0	8.56	1.12			10.94	0.02	10.94	0	10.94	-0.06	10.94	-0.04								8.54	-0.04	8.54	-0.02	8.54	-0.02	8.54	-0.02							11.44	0	11.44	2.96	11.44	4.52	11.44	6
	8.58	0.02	8.58	1			10.96	0	10.96	0	10.96	-0.08	10.96	-0.06								8.56	0	8.56	0	8.56	-0.02	8.56	-0.02							11.46	-0.04	11.46	3	11.46	4.48	11.46	5.98
	8.6	0.06	8.6	1.36			10.98	0	10.98	0	10.98	-0.12	10.98	-0.04								8.58	-0.02	8.58	-0.02	8.58	-0.02	8.58	0							11.48	-0.2	11.48	2.98	11.48	4.48	11.48	5.98
	8.62	-0.08	8.62	0.94			11	0	11	0	11	-0.06	11	-0.08								8.6	-0.04	8.6	-0.02	8.6	-0.02	8.6	-0.02							11.5	-0.14	11.5	2.98	11.5	4.48	11.5	5.98
	8.64	0.36	8.64	0.92			11.02	0.04	11.02	0.02	11.02	-0.04	11.02	-0.06								8.62	-0.04	8.62	-0.02	8.62	0	8.62	-0.02							11.52	-0.08	11.52	2.98	11.52	4.5	11.52	6
	8.66	0	8.66	0.7			11.04	0.04	11.04	0	11.04	-0.02	11.04	-0.06								8.64	-0.02	8.64	0	8.64	-0.02	8.64	0							11.54	0.04	11.54	3.14	11.54	4.52	11.54	6
	8.68	-0.1	8.68	0.92			11.06	0.02	11.06	0	11.06	-0.08	11.06	-0.04								8.66	-0.04	8.66	0	8.66	-0.02	8.66	0							11.56	-0.28	11.56	3	11.56	4.5	11.56	6
	8.7	-0.12	8.7	1.34			11.08	0	11.08	0	11.08	-0.08	11.08	-0.08								8.68	-0.02	8.68	-0.02	8.68	-0.02	8.68	0							11.58	-0.34	11.58	2.94	11.58	4.52	11.58	5.98
	8.72	-0.2	8.72	0.98			11.1	0.02	11.1	-0.02	11.1	-0.02	11.1	-0.06								8.7	-0.04	8.7	0	8.7	-0.02	8.7	0							11.6	-0.2	11.6	2.9	11.6	4.5	11.6	6
	8.74	-0.02	8.74	0.88			11.12	0.04	11.12	-0.02	11.12	-0.08	11.12	-0.02								8.72	-0.04	8.72	0	8.72	0	8.72	-0.02							11.62	-0.2	11.62	2.96	11.62	4.5	11.62	6
	8.76	-0.14	8.76	1.04			11.14	0.02	11.14	0	11.14	-0.08	11.14	-0.04								8.74	-0.02	8.74	0	8.74	-0.02	8.74	0							11.64	-0.24	11.64	3.04	11.64	4.52	11.64	5.98
	8.78	-0.18	8.78	0.84			11.16	0.06	11.16	0	11.16	-0.08	11.16	-0.06								8.76	-0.04	8.76	0	8.76	-0.02	8.76	0							11.66	-0.26	11.66	2.98	11.66	4.58	11.66	5.98
	8.8	-0.12	8.8	0.9			11.18	0.02	11.18	0	11.18	-0.06	11.18	-0.02								8.78	-0.04	8.78	-0.02	8.78	-0.02	8.78	-0.02							11.68	-0.3	11.68	2.98	11.68	4.58	11.68	5.98
	8.82	-0.12	8.82	0.8			11.2	0.04	11.2	0	11.2	-0.08	11.2	-0.04								8.8	-0.04	8.8	-0.02	8.8	-0.02	8.8	0							11.7	0.4	11.7	2.92	11.7	4.5	11.7	5.98
	8.84	-0.1	8.84	0.72			11.22	0.04	11.22	0.02	11.22	-0.1	11.22	-0.06								8.82	-0.02	8.82	-0.02	8.82	-0.04	8.82	0							11.72	0.18	11.72	2.94	11.72	4.46	11.72	6
	8.86	-0.08	8.86	0.62			11.24	0	11.24	0.02	11.24	-0.06	11.24	-0.08								8.84	-0.02	8.84	0	8.84	-0.02	8.84	0.02							11.74	-0.12	11.74	2.96	11.74	4.52	11.74	6
	8.88	-0.04	8.88	0.72			11.26	0.02	11.26	0	11.26	-0.06	11.26	-0.08								8.86	-0.04	8.86	-0.02	8.86	0	8.86	0							11.76	-0.44	11.76	2.96	11.76	4.52	11.76	5.98
	8.9	-0.02	8.9	0.72			11.28	0	11.28	0	11.28	-0.02	11.28	-0.06								8.88	-0.02	8.88	0	8.88	-0.02	8.88	0							11.78	-0.12	11.78	3.06	11.78	4.64	11.78	5.98
	8.92	-0.02	8.92	0.72			11.3	0	11.3	0	11.3	-0.04	11.3	-0.04								8.9	-0.04	8.9	-0.02	8.9	-0.04	8.9	-0.02							11.8	-0.24	11.8	2.94	11.8	4.52	11.8	6
	8.94	-0.02	8.94	0.8			11.32	0.02	11.32	-0.02	11.32	-0.04	11.32	-0.04								8.92	-0.02	8.92	0	8.92	-0.04	8.92	0							11.82	-0.02	11.82	2.96	11.82	4.42	11.82	6
	8.96	-0.02	8.96	0.86			11.34	0.02	11.34	0.02	11.34	-0.08	11.34	-0.04								8.94	-0.02	8.94	0	8.94	-0.02	8.94	0							11.84	-0.1	11.84	2.98	11.84	4.46	11.84	5.98
	8.98	-0.04	8.98	0.92			11.36	0.02	11.36	0.02	11.36	-0.04	11.36	-0.02								8.96	-0.04	8.96	-0.02	8.96	-0.02	8.96	0							11.86	0.28	11.86	2.98	11.86	4.38	11.86	5.98
	9	0	9	0.92			11.38	0.04	11.38	0	11.38	-0.06	11.38	-0.02								8.98	-0.04	8.98	0	8.98	-0.02	8.98	0							11.88	0.22	11.88	2.94	11.88	4.44	11.88	5.98
	9.02	-0.02	9.02	0.92			11.4	0	11.4	-0.02	11.4	-0.04	11.4	-0.08								9	-0.02	9	0	9	-0.02	9	0							11.9	0.12	11.9	3.02	11.9	4.42	11.9	5.98
	9.04	-0.02	9.04	0.94			11.42	0.02	11.42	-0.02	11.42	-0.02	11.42	-0.04								9.02	-0.02	9.02	-0.02	9.02	-0.02	9.02	0							11.92	0.56	11.92	3.06	11.92	4.44	11.92	6
	9.06	-0.04	9.06	0.96			11.44	-0.02	11.44	0	11.44	-0.02	11.44	-0.06								9.04	-0.04	9.04	-0.02	9.04	-0.02	9.04	-0.02							11.94	0.24	11.94	3	11.94	4.46	11.94	6
	9.08	-0.06	9.08	1			11.46	0	11.46	-0.02	11.46	-0.08	11.46	-0.02								9.06	-0.02	9.06	0	9.06	0	9.06	0							11.96	0	11.96	2.92	11.96	4.46	11.96	5.98
	9.1	-0.04	9.1	0.96			11.48	0.02	11.48	0	11.48	-0.04	11.48	-0.04								9.08	-0.04	9.08	0	9.08	-0.02	9.08	-0.02							11.98	-0.04	11.98	2.98	11.98	4.44	11.98	6
	9.12	-0.02	9.12	0.98			11.5	0.04	11.5	-0.02	11.5	-0.06	11.5	-0.06								9.1	-0.04	9.1	-0.02	9.1	-0.02	9.1	-0.02							12	-0.02	12	3.14	12	4.48	12	5.98
	9.14	-0.02	9.14	1			11.52	0	11.52	-0.02	11.52	-0.06	11.52	-0.06								9.12	-0.04	9.12	-0.02	9.12	-0.02	9.12	0							12.02	-0.28	12.02	3.02	12.02	4.46	12.02	6
	9.16	-0.04	9.16	0.98			11.54	0.02	11.54	0	11.54	-0.04	11.54	-0.08								9.14	-0.02	9.14	0	9.14	-0.02	9.14	0							12.04	-0.38	12.04	2.9	12.04	4.42	12.04	5.98
	9.18	0.02	9.18	0.96			11.56	0.04	11.56	0.02	11.56	-0.06	11.56	-0.06								9.16	-0.02	9.16	-0.02	9.16	-0.02	9.16	0							12.06	-0.34	12.06	3.14	12.06	4.4	12.06	6
	9.2	-0.02	9.2	0.96			11.58	0.08	11.58	0.02	11.58	-0.04	11.58	-0.02								9.18	-0.02	9.18	0	9.18	-0.02	9.18	0							12.08	-0.38	12.08	3	12.08	4.44	12.08	6.02
	9.22	-0.02	9.22	0.98			11.6	0.04	11.6	0	11.6	-0.06	11.6	-0.04								9.2	-0.02	9.2	-0.02	9.2	-0.02	9.2	0.02							12.1	-0.28	12.1	3.02	12.1	4.46	12.1	6
	9.24	-0.02	9.24	0.98			11.62	0.04	11.62	0	11.62	-0.02	11.62	-0.06								9.22	-0.02	9.22	-0.02	9.22	0	9.22	0							12.12	-0.1	12.12	3.08	12.12	4.5	12.12	5.98
	9.26	-0.04	9.26	0.96			11.64	0.02	11.64	-0.02	11.64	-0.04	11.64	-0.06								9.24	-0.04	9.24	-0.02	9.24	-0.02	9.24	0							12.14	0.38	12.14	3	12.14	4.52	12.14	6.02
	9.28	-0.06	9.28	0.98			11.66	0.04	11.66	0	11.66	-0.06	11.66	-0.06								9.26	-0.04	9.26	-0.02	9.26	-0.02	9.26	0							12.16	0.1	12.16	2.94	12.16	4.58	12.16	6
	9.3	-0.06	9.3	0.98			11.68	0.06	11.68	0	11.68	-0.08	11.68	-0.08								9.28	-0.04	9.28	0	9.28	-0.02	9.28	0							12.18	-0.12	12.18	3.06	12.18	4.62	12.18	5.98
	9.32	-0.02	9.32	0.98			11.7	0	11.7	0.02	11.7	-0.08	11.7	-0.04								9.3	-0.02	9.3	0	9.3	-0.02	9.3	-0.02							12.2	0.04	12.2	3	12.2	4.6	12.2	5.98
	9.34	-0.04	9.34	0.98			11.72	-0.02	11.72	0	11.72	-0.08	11.72	-0.08								9.32	-0.02	9.32	0	9.32	0.02	9.32	0							12.22	0.1	12.22	2.9	12.22	4.76	12.22	6
	9.36	-0.04	9.36	0.98			11.74	-0.02	11.74	0	11.74	-0.08	11.74	-0.08								9.34	-0.02	9.34	-0.02	9.34	-0.02	9.34	0							12.24	-0.1	12.24	3.02	12.24	4.6	12.24	5.98
	9.38	-0.02	9.38	1			11.76	-0.02	11.76	0.02	11.76	-0.08	11.76	-0.06								9.36	-0.02	9.36	-0.02	9.36	-0.02	9.36	-0.02							12.26	-0.02	12.26	2.98	12.26	4.7	12.26	6
	9.4	-0.04	9.4	1			11.78	0.02	11.78	-0.02	11.78	-0.08	11.78	-0.06								9.38	-0.04	9.38	0	9.38	-0.02	9.38	0							12.28	0.08	12.28	2.84	12.28	4.58	12.28	6
	9.42	-0.02	9.42	1			11.8	0.02	11.8	0	11.8	-0.04	11.8	-0.04								9.4	-0.06	9.4	-0.02	9.4	-0.02	9.4	0							12.3	0.14	12.3	2.94	12.3	4.7	12.3	6
	9.44	0	9.44	1			11.82	0	11.82	0	11.82	0	11.82	-0.06								9.42	-0.04	9.42	0	9.42	0	9.42	-0.02							12.32	-0.16	12.32	2.98	12.32	4.54	12.32	5.98
	9.46	-0.02	9.46	0.98			11.84	0.02	11.84	0	11.84	-0.06	11.84	-0.06								9.44	-0.02	9.44	0	9.44	-0.02	9.44	0							12.34	-0.02	12.34	2.92	12.34	4.46	12.34	5.98
	9.48	-0.02	9.48	0.98			11.86	0.02	11.86	0	11.86	-0.08	11.86	-0.06								9.46	-0.02	9.46	0	9.46	-0.02	9.46	0							12.36	0.36	12.36	2.88	12.36	4.74	12.36	5.98
	9.5	-0.02	9.5	0.98			11.88	0.06	11.88	0	11.88	-0.08	11.88	-0.04								9.48	-0.04	9.48	0	9.48	-0.02	9.48	0							12.38	0.24	12.38	3.04	12.38	4.66	12.38	6
	9.52	-0.02	9.52	0.98			11.9	0.02	11.9	0	11.9	-0.06	11.9	-0.04								9.5	-0.04	9.5	0	9.5	-0.02	9.5	0							12.4	-0.02	12.4	3.04	12.4	4.5	12.4	5.98
	9.54	-0.02	9.54	0.98			11.92	0.04	11.92	0	11.92	-0.02	11.92	-0.04								9.52	-0.02	9.52	-0.02	9.52	-0.02	9.52	0.02							12.42	-0.18	12.42	2.92	12.42	4.26	12.42	5.98
	9.56	-0.02	9.56	1			11.94	0.02	11.94	0.02	11.94	-0.04	11.94	-0.04								9.54	-0.02	9.54	-0.02	9.54	-0.02	9.54	-0.02							12.44	-0.16	12.44	2.92	12.44	4.22	12.44	6
	9.58	-0.02	9.58	1			11.96	0.02	11.96	0.02	11.96	-0.04	11.96	-0.06								9.56	-0.04	9.56	0	9.56	-0.02	9.56	0.02							12.46	0.18	12.46	2.98	12.46	4.48	12.46	6
	9.6	-0.04	9.6	1			11.98	0.02	11.98	-0.02	11.98	-0.06	11.98	-0.04								9.58	-0.02	9.58	0	9.58	-0.02	9.58	0							12.48	0.34	12.48	2.98	12.48	4.58	12.48	5.98
	9.62	-0.02	9.62	1			12	0.04	12	0	12	-0.06	12	-0.02								9.6	-0.02	9.6	-0.02	9.6	-0.02	9.6	0							12.5	0.04	12.5	2.96	12.5	4.4	12.5	5.98
	9.64	-0.02	9.64	1			12.02	0.04	12.02	0	12.02	-0.06	12.02	-0.04								9.62	-0.02	9.62	0	9.62	-0.02	9.62	0							12.52	-0.24	12.52	3	12.52	4.36	12.52	6
	9.66	-0.02	9.66	1			12.04	0.04	12.04	-0.02	12.04	-0.04	12.04	-0.08								9.64	-0.02	9.64	-0.02	9.64	-0.02	9.64	0							12.54	-0.3	12.54	2.92	12.54	4.48	12.54	6
	9.68	-0.04	9.68	0.98			12.06	0.02	12.06	0	12.06	-0.06	12.06	-0.06								9.66	-0.04	9.66	-0.02	9.66	-0.04	9.66	-0.02							12.56	0.02	12.56	3.02	12.56	4.56	12.56	6
	9.7	-0.02	9.7	0.96			12.08	0.02	12.08	0	12.08	-0.08	12.08	-0.06								9.68	-0.04	9.68	0	9.68	-0.02	9.68	0.02							12.58	0.08	12.58	2.92	12.58	4.46	12.58	6
	9.72	-0.02	9.72	0.96			12.1	-0.02	12.1	0.02	12.1	-0.06	12.1	-0.04								9.7	-0.04	9.7	-0.02	9.7	-0.02	9.7	0							12.6	-0.08	12.6	3.02	12.6	4.46	12.6	5.98
	9.74	-0.04	9.74	0.96			12.12	0	12.12	0.02	12.12	-0.04	12.12	-0.04								9.72	-0.04	9.72	-0.02	9.72	-0.02	9.72	0							12.62	0.12	12.62	2.94	12.62	4.42	12.62	6
	9.76	-0.02	9.76	1			12.14	0.02	12.14	0.02	12.14	-0.06	12.14	-0.04								9.74	-0.02	9.74	-0.02	9.74	-0.02	9.74	0							12.64	-0.14	12.64	2.92	12.64	4.38	12.64	5.98
	9.78	0	9.78	0.98			12.16	0.02	12.16	0	12.16	-0.06	12.16	-0.02								9.76	-0.06	9.76	0	9.76	-0.02	9.76	-0.02							12.66	-0.26	12.66	3.04	12.66	4.44	12.66	5.98
	9.8	-0.02	9.8	1			12.18	0.06	12.18	0	12.18	-0.04	12.18	-0.06								9.78	-0.08	9.78	0	9.78	-0.02	9.78	0							12.68	-0.16	12.68	2.98	12.68	4.46	12.68	6
	9.82	-0.04	9.82	0.98			12.2	0	12.2	0.02	12.2	-0.08	12.2	-0.02								9.8	-0.04	9.8	-0.02	9.8	-0.02	9.8	0							12.7	0.2	12.7	2.96	12.7	4.48	12.7	5.98
	9.84	-0.02	9.84	1			12.22	0.02	12.22	0	12.22	-0.08	12.22	-0.04								9.82	-0.02	9.82	-0.02	9.82	-0.02	9.82	0							12.72	0	12.72	3.04	12.72	4.56	12.72	6
	9.86	-0.02	9.86	1			12.24	0.04	12.24	-0.02	12.24	-0.06	12.24	-0.06								9.84	0	9.84	0	9.84	-0.02	9.84	0							12.74	0.42	12.74	3.08	12.74	4.42	12.74	5.98
	9.88	-0.04	9.88	0.98			12.26	0.02	12.26	0	12.26	-0.1	12.26	-0.06								9.86	-0.04	9.86	-0.02	9.86	-0.02	9.86	0							12.76	-0.02	12.76	2.98	12.76	4.38	12.76	6
	9.9	-0.02	9.9	1			12.28	0.02	12.28	0.02	12.28	-0.04	12.28	-0.04								9.88	-0.02	9.88	-0.02	9.88	-0.02	9.88	0							12.78	0.08	12.78	2.96	12.78	4.5	12.78	5.98
	9.92	-0.02	9.92	0.98			12.3	0.04	12.3	-0.02	12.3	-0.06	12.3	-0.04								9.9	-0.04	9.9	0	9.9	-0.04	9.9	0							12.8	-0.08	12.8	2.92	12.8	4.38	12.8	5.98
	9.94	0	9.94	1			12.32	0.06	12.32	0.02	12.32	-0.06	12.32	-0.06								9.92	-0.02	9.92	-0.02	9.92	-0.02	9.92	0							12.82	0	12.82	3	12.82	4.42	12.82	6
	9.96	-0.02	9.96	0.98			12.34	0.06	12.34	0.02	12.34	-0.02	12.34	-0.06								9.94	-0.02	9.94	-0.02	9.94	-0.02	9.94	0							12.84	0.02	12.84	3.12	12.84	4.48	12.84	5.98
	9.98	-0.04	9.98	1			12.36	0.02	12.36	-0.02	12.36	-0.04	12.36	-0.02								9.96	-0.02	9.96	-0.02	9.96	-0.04	9.96	0							12.86	-0.28	12.86	3.02	12.86	4.42	12.86	5.98
	10	-0.02	10	0.98			12.38	-0.02	12.38	0.02	12.38	-0.06	12.38	-0.04								9.98	-0.04	9.98	-0.02	9.98	-0.02	9.98	-0.02							12.88	-0.26	12.88	3.06	12.88	4.5	12.88	5.98
	10.02	-0.02	10.02	0.98			12.4	0	12.4	0	12.4	-0.08	12.4	-0.06								10	-0.02	10	-0.02	10	-0.02	10	0							12.9	-0.1	12.9	3.02	12.9	4.54	12.9	6
	10.04	-0.04	10.04	1			12.42	0.02	12.42	-0.02	12.42	-0.02	12.42	-0.08								10.02	-0.02	10.02	-0.02	10.02	-0.02	10.02	-0.02							12.92	0.16	12.92	3.04	12.92	4.46	12.92	5.98
	10.06	-0.02	10.06	0.98			12.44	0.02	12.44	0.02	12.44	-0.04	12.44	-0.08								10.04	-0.02	10.04	-0.02	10.04	-0.02	10.04	-0.02							12.94	-0.02	12.94	2.96	12.94	4.42	12.94	5.98
	10.08	-0.04	10.08	1			12.46	0.04	12.46	0	12.46	-0.06	12.46	-0.02								10.06	-0.02	10.06	-0.02	10.06	0	10.06	-0.02							12.96	0.28	12.96	2.92	12.96	4.46	12.96	5.98
	10.1	-0.04	10.1	1			12.48	0.06	12.48	0.02	12.48	-0.04	12.48	-0.04								10.08	-0.04	10.08	0	10.08	-0.02	10.08	-0.02							12.98	0.52	12.98	2.96	12.98	4.44	12.98	6
	10.12	-0.02	10.12	0.98			12.5	0.06	12.5	0.02	12.5	-0.06	12.5	-0.04								10.1	-0.02	10.1	-0.02	10.1	-0.02	10.1	0							13	0.14	13	2.98	13	4.48	13	5.98
	10.14	-0.04	10.14	0.98			12.52	0.02	12.52	0	12.52	-0.06	12.52	-0.06								10.12	-0.02	10.12	0	10.12	-0.02	10.12	-0.02							13.02	-0.04	13.02	2.9	13.02	4.52	13.02	5.98
	10.16	-0.04	10.16	1			12.54	0.04	12.54	0.02	12.54	-0.06	12.54	-0.08								10.14	-0.02	10.14	-0.02	10.14	-0.02	10.14	0							13.04	0.14	13.04	2.98	13.04	4.54	13.04	5.98
	10.18	-0.02	10.18	1			12.56	0.04	12.56	-0.02	12.56	-0.12	12.56	-0.02								10.16	-0.04	10.16	-0.02	10.16	-0.02	10.16	0							13.06	-0.24	13.06	3.02	13.06	4.5	13.06	5.98
	10.2	-0.04	10.2	1			12.58	0.02	12.58	0.02	12.58	-0.08	12.58	-0.02								10.18	-0.02	10.18	0	10.18	-0.02	10.18	0							13.08	-0.2	13.08	2.88	13.08	4.48	13.08	5.98
	10.22	-0.02	10.22	1			12.6	-0.02	12.6	0.02	12.6	-0.04	12.6	-0.04								10.2	-0.02	10.2	-0.02	10.2	-0.02	10.2	0							13.1	-0.3	13.1	3	13.1	4.48	13.1	5.98
	10.24	-0.02	10.24	0.98			12.62	0.06	12.62	0	12.62	-0.06	12.62	-0.04								10.22	-0.04	10.22	0	10.22	-0.02	10.22	0							13.12	-0.26	13.12	3.06	13.12	4.5	13.12	6
	10.26	0	10.26	0.98			12.64	0.02	12.64	0	12.64	-0.1	12.64	-0.04								10.24	-0.02	10.24	0	10.24	-0.02	10.24	0							13.14	-0.28	13.14	2.96	13.14	4.5	13.14	5.98
	10.28	-0.02	10.28	1			12.66	0.04	12.66	0.02	12.66	-0.1	12.66	-0.06								10.26	-0.04	10.26	-0.02	10.26	-0.02	10.26	-0.02							13.16	-0.2	13.16	3.02	13.16	4.48	13.16	5.98
	10.3	-0.04	10.3	0.98			12.68	0.02	12.68	-0.02	12.68	-0.04	12.68	-0.04								10.28	-0.04	10.28	0	10.28	0	10.28	0							13.18	0.06	13.18	3.02	13.18	4.48	13.18	5.98
	10.32	-0.04	10.32	0.98			12.7	0.06	12.7	0	12.7	-0.08	12.7	-0.06								10.3	-0.02	10.3	0	10.3	-0.02	10.3	-0.02							13.2	-0.16	13.2	2.98	13.2	4.48	13.2	6
	10.34	-0.02	10.34	1			12.72	0.02	12.72	0.02	12.72	-0.02	12.72	-0.08								10.32	-0.02	10.32	0	10.32	-0.02	10.32	-0.02							13.22	-0.08	13.22	3	13.22	4.52	13.22	6
	10.36	-0.02	10.36	0.98			12.74	0.02	12.74	0	12.74	-0.06	12.74	-0.04								10.34	-0.04	10.34	-0.02	10.34	-0.02	10.34	-0.04							13.24	0.02	13.24	2.9	13.24	4.5	13.24	5.98
	10.38	-0.02	10.38	1			12.76	0.04	12.76	0.02	12.76	-0.08	12.76	-0.02								10.36	-0.02	10.36	0	10.36	-0.02	10.36	-0.02							13.26	0.06	13.26	2.96	13.26	4.5	13.26	6
	10.4	-0.02	10.4	0.98			12.78	0.02	12.78	0	12.78	-0.06	12.78	-0.04								10.38	-0.02	10.38	0	10.38	-0.02	10.38	0							13.28	-0.14	13.28	2.94	13.28	4.48	13.28	5.98
	10.42	-0.02	10.42	0.98			12.8	0.04	12.8	0.02	12.8	-0.02	12.8	-0.06								10.4	-0.02	10.4	-0.02	10.4	-0.02	10.4	0.02							13.3	0.2	13.3	2.96	13.3	4.46	13.3	5.98
	10.44	-0.02	10.44	0.98			12.82	0.06	12.82	0.02	12.82	-0.02	12.82	-0.04								10.42	-0.02	10.42	0	10.42	-0.02	10.42	0.02							13.32	0.28	13.32	2.96	13.32	4.52	13.32	6
	10.46	-0.04	10.46	0.98			12.84	0.02	12.84	0	12.84	-0.06	12.84	-0.06								10.44	-0.04	10.44	-0.02	10.44	-0.02	10.44	0.04							13.34	0.18	13.34	3	13.34	4.5	13.34	5.98
	10.48	-0.02	10.48	0.98			12.86	0.02	12.86	0	12.86	-0.1	12.86	-0.06								10.46	-0.04	10.46	0	10.46	-0.02	10.46	0.02							13.36	-0.2	13.36	3.04	13.36	4.48	13.36	5.98
	10.5	-0.04	10.5	1			12.88	0.02	12.88	0	12.88	-0.08	12.88	-0.02								10.48	-0.04	10.48	-0.02	10.48	-0.02	10.48	0							13.38	-0.06	13.38	2.96	13.38	4.48	13.38	5.98
	10.52	-0.02	10.52	1			12.9	0.04	12.9	0	12.9	-0.04	12.9	-0.04								10.5	-0.02	10.5	0	10.5	-0.02	10.5	-0.02							13.4	0.22	13.4	2.96	13.4	4.48	13.4	6
	10.54	-0.02	10.54	1			12.92	0.02	12.92	0	12.92	0	12.92	-0.04								10.52	-0.02	10.52	0.02	10.52	-0.02	10.52	-0.02							13.42	-0.16	13.42	3.06	13.42	4.5	13.42	6
	10.56	-0.02	10.56	1			12.94	0.02	12.94	0	12.94	-0.06	12.94	-0.02								10.54	-0.02	10.54	0	10.54	-0.02	10.54	0.02							13.44	-0.16	13.44	2.94	13.44	4.5	13.44	5.98
	10.58	-0.04	10.58	0.98			12.96	0.04	12.96	0.02	12.96	-0.04	12.96	-0.02								10.56	-0.02	10.56	0.04	10.56	0	10.56	0							13.46	-0.06	13.46	3.04	13.46	4.5	13.46	6
	10.6	-0.02	10.6	0.98			12.98	0.02	12.98	0.02	12.98	-0.08	12.98	-0.04								10.58	-0.02	10.58	0.04	10.58	0	10.58	0							13.48	0.02	13.48	2.94	13.48	4.48	13.48	5.98
	10.62	-0.02	10.62	0.96			13	0.04	13	0.02	13	-0.12	13	-0.04								10.6	-0.02	10.6	0.14	10.6	-0.02	10.6	-0.02							13.5	-0.08	13.5	2.96	13.5	4.5	13.5	6.02
	10.64	-0.04	10.64	0.98			13.02	0.02	13.02	-0.02	13.02	-0.08	13.02	-0.08								10.62	-0.02	10.62	0.2	10.62	0	10.62	-0.02							13.52	0.24	13.52	3.02	13.52	4.5	13.52	5.98
	10.66	-0.02	10.66	0.98			13.04	0.04	13.04	0	13.04	-0.04	13.04	-0.06								10.64	-0.02	10.64	0.18	10.64	-0.02	10.64	0							13.54	0.14	13.54	2.92	13.54	4.5	13.54	6
	10.68	-0.02	10.68	0.98			13.06	0.06	13.06	0	13.06	-0.06	13.06	-0.06								10.66	-0.06	10.66	0.06	10.66	-0.02	10.66	0.02							13.56	-0.16	13.56	2.86	13.56	4.5	13.56	6
	10.7	-0.02	10.7	0.98			13.08	0.04	13.08	-0.02	13.08	-0.06	13.08	-0.04								10.68	-0.02	10.68	0.08	10.68	-0.02	10.68	0.04							13.58	-0.06	13.58	2.84	13.58	4.48	13.58	6
	10.72	-0.04	10.72	0.98			13.1	0.04	13.1	-0.02	13.1	-0.02	13.1	-0.04								10.7	-0.02	10.7	0.36	10.7	-0.02	10.7	0.02							13.6	0.42	13.6	2.88	13.6	4.52	13.6	5.98
	10.74	-0.02	10.74	1			13.12	0.04	13.12	0	13.12	-0.02	13.12	-0.02								10.72	-0.02	10.72	0.28	10.72	-0.02	10.72	-0.04							13.62	0.24	13.62	3.02	13.62	4.54	13.62	6
	10.76	-0.02	10.76	0.98			13.14	0.02	13.14	0.02	13.14	-0.06	13.14	-0.02								10.74	-0.04	10.74	0.14	10.74	-0.02	10.74	-0.04							13.64	0	13.64	3.02	13.64	4.52	13.64	5.98
	10.78	-0.04	10.78	0.98			13.16	0.04	13.16	0.02	13.16	-0.04	13.16	-0.06								10.76	-0.04	10.76	0.36	10.76	-0.02	10.76	0.1							13.66	-0.12	13.66	2.92	13.66	4.52	13.66	5.98
	10.8	-0.02	10.8	1			13.18	0.04	13.18	0	13.18	-0.06	13.18	-0.04								10.78	-0.02	10.78	0.12	10.78	-0.04	10.78	0.16							13.68	-0.12	13.68	2.88	13.68	4.52	13.68	5.98
	10.82	-0.02	10.82	1			13.2	0.04	13.2	0.02	13.2	-0.02	13.2	-0.04								10.8	0	10.8	-0.06	10.8	-0.02	10.8	0.06							13.7	-0.32	13.7	3.02	13.7	4.52	13.7	6
	10.84	-0.04	10.84	0.98			13.22	0.02	13.22	0	13.22	-0.02	13.22	-0.04								10.82	-0.02	10.82	0.14	10.82	-0.02	10.82	0.02							13.72	-0.36	13.72	3	13.72	4.52	13.72	6
	10.86	-0.02	10.86	1			13.24	0.02	13.24	0	13.24	-0.02	13.24	-0.02								10.84	-0.02	10.84	-0.04	10.84	-0.02	10.84	0.04							13.74	-0.04	13.74	2.92	13.74	4.52	13.74	5.98
	10.88	-0.02	10.88	0.98			13.26	0.04	13.26	0.02	13.26	-0.04	13.26	-0.08								10.86	-0.04	10.86	-0.16	10.86	-0.02	10.86	0.04							13.76	-0.16	13.76	2.94	13.76	4.5	13.76	6
	10.9	0	10.9	1			13.28	0.06	13.28	0	13.28	-0.08	13.28	-0.04								10.88	-0.08	10.88	0.06	10.88	0	10.88	0.08							13.78	0.26	13.78	2.9	13.78	4.5	13.78	5.98
	10.92	-0.02	10.92	0.98			13.3	0.02	13.3	-0.02	13.3	-0.04	13.3	-0.06								10.9	0.02	10.9	0.04	10.9	0	10.9	0.02							13.8	-0.06	13.8	3	13.8	4.48	13.8	6
	10.94	-0.04	10.94	0.98			13.32	0.02	13.32	0	13.32	-0.06	13.32	-0.04								10.92	-0.06	10.92	0.38	10.92	-0.02	10.92	0.16							13.82	0.06	13.82	2.98	13.82	4.5	13.82	5.98
	10.96	-0.04	10.96	0.98			13.34	0.02	13.34	0.04	13.34	-0.06	13.34	-0.04								10.94	-0.08	10.94	0.24	10.94	-0.02	10.94	0.14							13.84	-0.06	13.84	2.92	13.84	4.52	13.84	6
	10.98	-0.04	10.98	0.98			13.36	0.02	13.36	0.04	13.36	-0.06	13.36	-0.06								10.96	-0.04	10.96	0.06	10.96	-0.06	10.96	0.02							13.86	0.04	13.86	3.18	13.86	4.52	13.86	6
	11	-0.02	11	1			13.38	0.02	13.38	0.02	13.38	-0.06	13.38	-0.04								10.98	0.08	10.98	-0.2	10.98	-0.04	10.98	0.12							13.88	0.02	13.88	3.08	13.88	4.5	13.88	6
	11.02	-0.02	11.02	0.98			13.4	0.02	13.4	0	13.4	-0.04	13.4	-0.02								11	0.02	11	-0.14	11	-0.02	11	0.02							13.9	0.04	13.9	3.1	13.9	4.52	13.9	6
	11.04	-0.02	11.04	1			13.42	0.06	13.42	0	13.42	-0.02	13.42	-0.04								11.02	-0.02	11.02	0.1	11.02	0.02	11.02	0.1							13.92	-0.14	13.92	2.98	13.92	4.48	13.92	5.98
	11.06	-0.02	11.06	0.98			13.44	0.04	13.44	0	13.44	-0.02	13.44	-0.02								11.04	0.14	11.04	0.16	11.04	0.04	11.04	0.04							13.94	-0.28	13.94	3.12	13.94	4.5	13.94	5.98
	11.08	-0.04	11.08	0.98			13.46	0.04	13.46	0	13.46	-0.08	13.46	-0.06								11.06	0.06	11.06	0.22	11.06	0.06	11.06	-0.02							13.96	-0.24	13.96	2.88	13.96	4.5	13.96	5.98
	11.1	-0.02	11.1	0.98			13.48	0.06	13.48	0.04	13.48	-0.04	13.48	-0.06								11.08	0.12	11.08	-0.16	11.08	0.04	11.08	0.08							13.98	-0.28	13.98	2.8	13.98	4.48	13.98	6
	11.12	-0.04	11.12	0.98			13.5	0.06	13.5	0	13.5	-0.08	13.5	-0.04								11.1	0.04	11.1	-0.16	11.1	0.14	11.1	0.02							14	0.06	14	2.84	14	4.48	14	5.98
	11.14	-0.02	11.14	0.98			13.52	0.04	13.52	0	13.52	-0.04	13.52	-0.04								11.12	0.22	11.12	0.16	11.12	0	11.12	0.62							14.02	-0.16	14.02	2.92	14.02	4.5	14.02	6
	11.16	-0.02	11.16	0.98			13.54	0.02	13.54	0	13.54	-0.02	13.54	-0.02								11.14	0.04	11.14	0.02	11.14	0.1	11.14	0.22							14.04	-0.16	14.04	2.96	14.04	4.5	14.04	6
	11.18	-0.02	11.18	1			13.56	0.02	13.56	0	13.56	-0.12	13.56	-0.04								11.16	0.04	11.16	0.16	11.16	0.36	11.16	0.1							14.06	-0.04	14.06	2.86	14.06	4.48	14.06	5.98
	11.2	-0.04	11.2	0.98			13.58	0.02	13.58	0.02	13.58	-0.08	13.58	-0.08								11.18	0.24	11.18	-0.08	11.18	0.32	11.18	0							14.08	-0.12	14.08	3.04	14.08	4.5	14.08	6
	11.22	-0.02	11.22	0.98			13.6	0	13.6	0.02	13.6	-0.04	13.6	-0.06								11.2	0.42	11.2	0.12	11.2	0.1	11.2	0.06							14.1	-0.2	14.1	3.18	14.1	4.5	14.1	6
	11.24	-0.04	11.24	0.98			13.62	0.06	13.62	0.02	13.62	-0.04	13.62	-0.04								11.22	0.4	11.22	-0.1	11.22	0.14	11.22	0.1							14.12	0	14.12	2.98	14.12	4.5	14.12	5.98
	11.26	-0.04	11.26	1			13.64	0.04	13.64	0	13.64	-0.08	13.64	-0.08								11.24	0.16	11.24	-0.16	11.24	0.08	11.24	0							14.14	0.22	14.14	3.04	14.14	4.48	14.14	5.98
	11.28	-0.02	11.28	0.98			13.66	0.02	13.66	0.02	13.66	-0.04	13.66	-0.04								11.26	-0.18	11.26	-0.02	11.26	0.06	11.26	-0.02							14.16	0.32	14.16	3.08	14.16	4.52	14.16	6
	11.3	-0.04	11.3	1			13.68	0.04	13.68	0	13.68	-0.08	13.68	-0.02								11.28	0.2	11.28	-0.12	11.28	-0.04	11.28	0.1							14.18	-0.04	14.18	2.94	14.18	4.5	14.18	6.02
	11.32	0	11.32	1.02			13.7	0.04	13.7	0.02	13.7	-0.06	13.7	-0.02								11.3	0.02	11.3	0.22	11.3	0.14	11.3	0.06							14.2	-0.08	14.2	2.96	14.2	4.5	14.2	6
	11.34	-0.02	11.34	0.96			13.72	0.04	13.72	0.02	13.72	-0.04	13.72	-0.04								11.32	0.38	11.32	-0.08	11.32	0.5	11.32	0.04							14.22	0.18	14.22	2.88	14.22	4.52	14.22	5.98
	11.36	-0.02	11.36	0.98			13.74	0.02	13.74	0.02	13.74	-0.04	13.74	-0.06								11.34	0.28	11.34	-0.3	11.34	0.14	11.34	-0.26							14.24	0.14	14.24	2.86	14.24	4.5	14.24	6.02
	11.38	-0.02	11.38	0.98			13.76	0.02	13.76	0	13.76	-0.02	13.76	-0.04								11.36	0.2	11.36	-0.38	11.36	0.5	11.36	-0.28							14.26	0.44	14.26	2.96	14.26	4.5	14.26	6
	11.4	-0.04	11.4	0.98			13.78	0.04	13.78	0	13.78	-0.04	13.78	-0.04								11.38	0.2	11.38	-0.46	11.38	0.2	11.38	-0.28							14.28	0.1	14.28	3	14.28	4.48	14.28	5.98
	11.42	-0.02	11.42	0.98			13.8	0.04	13.8	0.02	13.8	-0.04	13.8	0								11.4	-0.06	11.4	-0.34	11.4	-0.12	11.4	-0.34							14.3	-0.1	14.3	3.12	14.3	4.5	14.3	5.98
	11.44	-0.02	11.44	0.98			13.82	0.06	13.82	0	13.82	-0.02	13.82	-0.04								11.42	0.08	11.42	-0.3	11.42	0.16	11.42	-0.32							14.32	-0.16	14.32	3.14	14.32	4.52	14.32	6
	11.46	-0.04	11.46	1			13.84	0.04	13.84	0.02	13.84	-0.08	13.84	-0.04								11.44	-0.34	11.44	-0.32	11.44	0.3	11.44	-0.26							14.34	-0.2	14.34	2.84	14.34	4.48	14.34	6
	11.48	-0.02	11.48	0.98			13.86	0.04	13.86	0.02	13.86	-0.04	13.86	-0.04								11.46	-0.28	11.46	-0.26	11.46	0.08	11.46	-0.24							14.36	-0.16	14.36	2.9	14.36	4.48	14.36	6
	11.5	-0.04	11.5	0.98			13.88	0.04	13.88	0	13.88	-0.06	13.88	-0.06								11.48	0.08	11.48	-0.22	11.48	0.1	11.48	-0.18							14.38	-0.06	14.38	3.08	14.38	4.5	14.38	5.98
	11.52	0	11.52	0.98			13.9	0.06	13.9	0	13.9	-0.04	13.9	-0.06								11.5	-0.08	11.5	-0.18	11.5	0.2	11.5	-0.14							14.4	0	14.4	2.92	14.4	4.5	14.4	5.98
	11.54	0	11.54	1			13.92	0.04	13.92	0.02	13.92	-0.08	13.92	-0.04								11.52	0.04	11.52	-0.12	11.52	0.44	11.52	-0.12							14.42	-0.06	14.42	2.88	14.42	4.52	14.42	5.98
	11.56	-0.02	11.56	1			13.94	0.04	13.94	0.02	13.94	-0.06	13.94	-0.06								11.54	0	11.54	-0.08	11.54	0.22	11.54	-0.08							14.44	0.32	14.44	2.9	14.44	4.52	14.44	5.98
	11.58	-0.02	11.58	1			13.96	0.02	13.96	0.04	13.96	-0.04	13.96	-0.06								11.56	0.26	11.56	-0.08	11.56	-0.3	11.56	-0.08							14.46	-0.2	14.46	2.9	14.46	4.52	14.46	5.98
	11.6	-0.02	11.6	0.98			13.98	0.04	13.98	0.02	13.98	-0.06	13.98	0								11.58	-0.08	11.58	-0.08	11.58	0.06	11.58	-0.06							14.48	-0.08	14.48	2.9	14.48	4.52	14.48	5.98
	11.62	-0.02	11.62	0.98			14	0.06	14	0.02	14	-0.06	14	-0.04								11.6	-0.32	11.6	-0.06	11.6	0.1	11.6	-0.06							14.5	-0.14	14.5	3.1	14.5	4.5	14.5	6
	11.64	-0.04	11.64	0.98			14.02	0.04	14.02	0	14.02	-0.06	14.02	-0.08								11.62	-0.06	11.62	-0.04	11.62	-0.06	11.62	-0.02							14.52	-0.12	14.52	3.2	14.52	4.52	14.52	5.98
	11.66	-0.02	11.66	0.98			14.04	0.06	14.04	0.02	14.04	-0.04	14.04	-0.06								11.64	-0.02	11.64	-0.02	11.64	-0.18	11.64	-0.02							14.54	-0.14	14.54	3.12	14.54	4.52	14.54	5.98
	11.68	-0.02	11.68	0.98			14.06	0.02	14.06	-0.02	14.06	-0.06	14.06	-0.06								11.66	-0.34	11.66	-0.02	11.66	-0.2	11.66	-0.02							14.56	-0.16	14.56	2.94	14.56	4.5	14.56	5.98
	11.7	-0.02	11.7	0.98			14.08	0.02	14.08	0.02	14.08	-0.04	14.08	-0.06								11.68	-0.42	11.68	-0.02	11.68	-0.34	11.68	-0.02							14.58	-0.14	14.58	3.02	14.58	4.48	14.58	5.98
	11.72	-0.04	11.72	1			14.1	0.06	14.1	0.02	14.1	-0.04	14.1	-0.06								11.7	-0.46	11.7	0	11.7	-0.38	11.7	-0.02							14.6	-0.26	14.6	2.96	14.6	4.52	14.6	5.98
	11.74	-0.02	11.74	0.98			14.12	0.06	14.12	0	14.12	-0.06	14.12	-0.04								11.72	-0.42	11.72	-0.02	11.72	-0.44	11.72	0							14.62	-0.14	14.62	2.92	14.62	4.5	14.62	6
	11.76	-0.02	11.76	1			14.14	0.04	14.14	0.02	14.14	-0.08	14.14	-0.04								11.74	-0.38	11.74	0	11.74	-0.4	11.74	0							14.64	-0.16	14.64	2.84	14.64	4.5	14.64	6
	11.78	-0.02	11.78	0.98			14.16	0.04	14.16	0	14.16	-0.04	14.16	0								11.76	-0.32	11.76	0.02	11.76	-0.3	11.76	0							14.66	-0.16	14.66	3.02	14.66	4.48	14.66	5.98
	11.8	-0.02	11.8	1			14.18	0.02	14.18	0	14.18	-0.04	14.18	-0.04								11.78	-0.2	11.78	-0.02	11.78	-0.24	11.78	-0.02							14.68	-0.1	14.68	3.04	14.68	4.5	14.68	5.98
	11.82	-0.02	11.82	1.02			14.2	0.04	14.2	0.04	14.2	-0.08	14.2	-0.02								11.8	-0.18	11.8	-0.02	11.8	-0.36	11.8	0							14.7	-0.14	14.7	2.98	14.7	4.5	14.7	6
	11.84	-0.04	11.84	0.98			14.22	0.04	14.22	0.02	14.22	-0.04	14.22	-0.04								11.82	-0.16	11.82	-0.02	11.82	-0.28	11.82	0.02							14.72	-0.12	14.72	3.02	14.72	4.5	14.72	6
	11.86	-0.02	11.86	1			14.24	0.02	14.24	0.02	14.24	-0.08	14.24	-0.02								11.84	-0.1	11.84	-0.02	11.84	-0.28	11.84	0							14.74	-0.1	14.74	2.98	14.74	4.52	14.74	5.98
	11.88	-0.02	11.88	0.98			14.26	0.04	14.26	0.02	14.26	-0.06	14.26	-0.02								11.86	-0.08	11.86	0	11.86	-0.24	11.86	-0.02							14.76	-0.08	14.76	2.92	14.76	4.48	14.76	6
	11.9	0	11.9	0.98			14.28	0.02	14.28	0.02	14.28	-0.1	14.28	-0.02								11.88	-0.1	11.88	-0.02	11.88	-0.2	11.88	0							14.78	0	14.78	2.84	14.78	4.5	14.78	6
	11.92	0	11.92	1			14.3	0.04	14.3	0.02	14.3	-0.08	14.3	-0.02								11.9	-0.06	11.9	0	11.9	-0.14	11.9	0							14.8	-0.08	14.8	2.92	14.8	4.5	14.8	6
	11.94	0	11.94	1			14.32	0.06	14.32	0.02	14.32	-0.06	14.32	-0.04								11.92	-0.02	11.92	0	11.92	-0.12	11.92	0.02							14.82	-0.06	14.82	3.08	14.82	4.52	14.82	5.98
	11.96	-0.02	11.96	0.98			14.34	0.04	14.34	0.02	14.34	-0.02	14.34	-0.04								11.94	-0.04	11.94	0	11.94	-0.08	11.94	0							14.84	-0.02	14.84	3.16	14.84	4.52	14.84	5.98
	11.98	-0.02	11.98	1			14.36	0.02	14.36	0.02	14.36	-0.04	14.36	-0.06								11.96	-0.02	11.96	0	11.96	-0.08	11.96	0							14.86	-0.04	14.86	3.08	14.86	4.5	14.86	5.98
	12	-0.04	12	1			14.38	0.04	14.38	0.02	14.38	-0.04	14.38	-0.06								11.98	0	11.98	-0.02	11.98	-0.08	11.98	0.02							14.88	-0.08	14.88	3	14.88	4.5	14.88	6
	12.02	-0.02	12.02	0.98			14.4	0.04	14.4	0	14.4	-0.08	14.4	-0.06								12	-0.02	12	-0.02	12	-0.06	12	0							14.9	-0.06	14.9	3.08	14.9	4.52	14.9	5.98
	12.04	-0.04	12.04	0.98			14.42	0.02	14.42	0.02	14.42	-0.08	14.42	-0.04								12.02	-0.02	12.02	0	12.02	-0.02	12.02	0							14.92	-0.02	14.92	3	14.92	4.48	14.92	5.98
	12.06	-0.02	12.06	0.98			14.44	0.02	14.44	0.02	14.44	-0.08	14.44	-0.02								12.04	-0.02	12.04	-0.02	12.04	-0.04	12.04	-0.02							14.94	-0.08	14.94	3.3	14.94	4.5	14.94	6
	12.08	-0.02	12.08	1			14.46	0.02	14.46	0.02	14.46	-0.08	14.46	-0.02								12.06	0	12.06	0	12.06	-0.06	12.06	-0.02							14.96	-0.06	14.96	2.92	14.96	4.52	14.96	6.02
	12.1	-0.02	12.1	0.98			14.48	0.04	14.48	0.02	14.48	-0.06	14.48	-0.02								12.08	0.02	12.08	0	12.08	-0.02	12.08	0							14.98	0	14.98	2.96	14.98	4.48	14.98	5.98
	12.12	0	12.12	1			14.5	0.04	14.5	0	14.5	-0.04	14.5	0								12.1	0	12.1	0	12.1	-0.02	12.1	0							15	-0.04	15	2.9	15	4.52	15	5.98
	12.14	-0.02	12.14	0.98			14.52	0.04	14.52	0.02	14.52	-0.06	14.52	-0.02								12.12	0	12.12	0	12.12	-0.02	12.12	0							15.02	-0.04	15.02	3.14	15.02	4.5	15.02	5.98
	12.16	0	12.16	0.98			14.54	0.02	14.54	0.02	14.54	-0.06	14.54	-0.06								12.14	-0.02	12.14	0	12.14	-0.02	12.14	0							15.04	-0.02	15.04	3.14	15.04	4.48	15.04	5.98
	12.18	0	12.18	0.98			14.56	0.02	14.56	0.02	14.56	-0.04	14.56	-0.02								12.16	-0.02	12.16	-0.02	12.16	-0.02	12.16	0							15.06	-0.02	15.06	3.1	15.06	4.52	15.06	6
	12.2	-0.02	12.2	1			14.58	0.04	14.58	0.02	14.58	-0.02	14.58	-0.04								12.18	-0.02	12.18	-0.02	12.18	-0.02	12.18	0							15.08	-0.04	15.08	2.96	15.08	4.5	15.08	6
	12.22	-0.02	12.22	0.98			14.6	0.06	14.6	0.02	14.6	-0.04	14.6	-0.04								12.2	-0.04	12.2	-0.02	12.2	-0.04	12.2	0.02							15.1	-0.08	15.1	2.88	15.1	4.52	15.1	6
	12.24	-0.02	12.24	1			14.62	0.04	14.62	0	14.62	-0.06	14.62	-0.06								12.22	-0.02	12.22	-0.02	12.22	-0.02	12.22	0							15.12	0.04	15.12	3.1	15.12	4.52	15.12	5.98
	12.26	0	12.26	0.98			14.64	0.04	14.64	0.02	14.64	-0.04	14.64	-0.04								12.24	0	12.24	-0.04	12.24	-0.04	12.24	0							15.14	0.02	15.14	3.04	15.14	4.48	15.14	5.98
	12.28	0	12.28	0.98			14.66	0.04	14.66	0	14.66	-0.02	14.66	-0.02								12.26	-0.02	12.26	-0.02	12.26	-0.02	12.26	0							15.16	-0.04	15.16	3.1	15.16	4.48	15.16	6
	12.3	-0.02	12.3	0.98			14.68	0.04	14.68	0	14.68	-0.04	14.68	-0.04								12.28	0	12.28	-0.02	12.28	-0.02	12.28	0							15.18	0	15.18	2.94	15.18	4.5	15.18	6
	12.32	-0.02	12.32	1			14.7	0.06	14.7	0.02	14.7	-0.04	14.7	-0.04								12.3	-0.02	12.3	0	12.3	-0.02	12.3	0							15.2	-0.04	15.2	2.72	15.2	4.5	15.2	5.98
	12.34	-0.02	12.34	0.98			14.72	0.04	14.72	0.02	14.72	-0.04	14.72	-0.04								12.32	-0.02	12.32	0	12.32	-0.02	12.32	0.02							15.22	-0.04	15.22	2.88	15.22	4.5	15.22	6
	12.36	-0.02	12.36	1			14.74	0.04	14.74	0.02	14.74	-0.1	14.74	-0.04								12.34	-0.02	12.34	0	12.34	-0.02	12.34	0							15.24	0	15.24	3	15.24	4.5	15.24	5.98
	12.38	-0.02	12.38	0.98			14.76	0.04	14.76	0.02	14.76	-0.08	14.76	-0.02								12.36	-0.04	12.36	0.02	12.36	-0.02	12.36	0							15.26	0.02	15.26	3.04	15.26	4.5	15.26	6
	12.4	0	12.4	0.98			14.78	0.04	14.78	0.02	14.78	-0.06	14.78	-0.04								12.38	-0.04	12.38	-0.02	12.38	-0.02	12.38	0.02							15.28	-0.02	15.28	3.04	15.28	4.5	15.28	6
	12.42	0	12.42	0.98			14.8	0.04	14.8	0.02	14.8	-0.06	14.8	-0.04								12.4	-0.02	12.4	0	12.4	-0.02	12.4	0							15.3	-0.02	15.3	3.04	15.3	4.48	15.3	6
	12.44	-0.02	12.44	1			14.82	0.02	14.82	0	14.82	-0.06	14.82	-0.04								12.42	-0.02	12.42	0	12.42	-0.02	12.42	0.02							15.32	-0.02	15.32	2.96	15.32	4.5	15.32	5.98
	12.46	0	12.46	0.98			14.84	0.02	14.84	0.02	14.84	-0.06	14.84	-0.02								12.44	-0.04	12.44	0	12.44	-0.02	12.44	0.02							15.34	0	15.34	2.98	15.34	4.52	15.34	6.02
	12.48	-0.02	12.48	1.02			14.86	0.04	14.86	0.04	14.86	-0.1	14.86	-0.02								12.46	-0.04	12.46	0	12.46	-0.02	12.46	0							15.36	0	15.36	3.04	15.36	4.52	15.36	5.98
	12.5	0	12.5	0.98			14.88	0.04	14.88	0.04	14.88	-0.08	14.88	-0.04								12.48	-0.02	12.48	-0.02	12.48	-0.02	12.48	0.02							15.38	0.02	15.38	3.02	15.38	4.5	15.38	5.98
	12.52	0	12.52	0.98			14.9	0.04	14.9	0.02	14.9	-0.1	14.9	-0.02								12.5	-0.02	12.5	-0.02	12.5	-0.02	12.5	0							15.4	-0.02	15.4	3.06	15.4	4.5	15.4	5.98
	12.54	-0.04	12.54	1			14.92	0.06	14.92	0	14.92	-0.04	14.92	-0.02								12.52	-0.02	12.52	0.02	12.52	-0.02	12.52	0							15.42	-0.06	15.42	3.04	15.42	4.52	15.42	5.98
	12.56	-0.02	12.56	0.98			14.94	0.04	14.94	0	14.94	-0.04	14.94	-0.06								12.54	-0.02	12.54	-0.02	12.54	-0.04	12.54	0							15.44	0	15.44	3.06	15.44	4.52	15.44	6
	12.58	-0.02	12.58	1			14.96	0.04	14.96	0	14.96	-0.06	14.96	-0.04								12.56	-0.04	12.56	-0.02	12.56	-0.04	12.56	0							15.46	-0.02	15.46	2.9	15.46	4.52	15.46	5.98
	12.6	0	12.6	0.98			14.98	0.04	14.98	0.02	14.98	-0.04	14.98	-0.04								12.58	-0.02	12.58	-0.02	12.58	-0.04	12.58	0							15.48	-0.06	15.48	3.12	15.48	4.5	15.48	5.98
	12.62	-0.02	12.62	1			15	0.02	15	0.02	15	-0.06	15	-0.02								12.6	-0.02	12.6	-0.02	12.6	-0.02	12.6	0							15.5	0	15.5	2.94	15.5	4.48	15.5	5.98
	12.64	-0.02	12.64	0.98			15.02	0.04	15.02	0.02	15.02	-0.08	15.02	-0.02								12.62	-0.02	12.62	0	12.62	-0.02	12.62	0							15.52	-0.02	15.52	2.98	15.52	4.5	15.52	6
	12.66	-0.02	12.66	0.98			15.04	0.04	15.04	0	15.04	-0.06	15.04	-0.04								12.64	-0.02	12.64	0	12.64	-0.02	12.64	0							15.54	-0.02	15.54	2.84	15.54	4.5	15.54	5.98
	12.68	-0.02	12.68	1			15.06	0.06	15.06	0.02	15.06	-0.06	15.06	-0.04								12.66	-0.02	12.66	0	12.66	-0.02	12.66	0.02							15.56	-0.02	15.56	3.04	15.56	4.52	15.56	5.98
	12.7	-0.02	12.7	1			15.08	0.06	15.08	0	15.08	-0.04	15.08	-0.04								12.68	0	12.68	-0.02	12.68	-0.02	12.68	-0.02							15.58	-0.02	15.58	3.12	15.58	4.5	15.58	6
	12.72	-0.02	12.72	0.98			15.1	0.04	15.1	0.02	15.1	-0.02	15.1	-0.06								12.7	-0.02	12.7	-0.02	12.7	-0.02	12.7	0.02							15.6	-0.02	15.6	3.06	15.6	4.48	15.6	6
	12.74	-0.02	12.74	0.98			15.12	0.02	15.12	0.02	15.12	-0.04	15.12	-0.06								12.72	-0.02	12.72	-0.02	12.72	0	12.72	0.02							15.62	-0.02	15.62	2.94	15.62	4.48	15.62	6.02
	12.76	-0.02	12.76	1			15.14	0	15.14	0.04	15.14	-0.06	15.14	-0.08								12.74	-0.04	12.74	-0.02	12.74	-0.02	12.74	0.02							15.64	-0.02	15.64	3.1	15.64	4.5	15.64	6.02
	12.78	0	12.78	1			15.16	0.02	15.16	0.02	15.16	-0.1	15.16	-0.06								12.76	-0.04	12.76	-0.02	12.76	-0.04	12.76	0							15.66	0.02	15.66	3.08	15.66	4.5	15.66	6
	12.8	-0.02	12.8	0.98			15.18	0.04	15.18	0.02	15.18	-0.04	15.18	-0.02								12.78	-0.02	12.78	-0.02	12.78	-0.02	12.78	0							15.68	0	15.68	3.34	15.68	4.5	15.68	5.96
	12.82	0.02	12.82	0.98			15.2	0.06	15.2	0.02	15.2	-0.06	15.2	-0.04								12.8	-0.02	12.8	0.02	12.8	0	12.8	0							15.7	0	15.7	2.98	15.7	4.5	15.7	5.98
	12.84	0	12.84	1			15.22	0.04	15.22	0.04	15.22	-0.02	15.22	-0.08								12.82	-0.02	12.82	0	12.82	-0.02	12.82	0							15.72	-0.02	15.72	2.88	15.72	4.48	15.72	6
	12.86	0	12.86	0.98			15.24	0.06	15.24	0.04	15.24	-0.1	15.24	-0.02								12.84	-0.02	12.84	0	12.84	0.02	12.84	0.02							15.74	-0.02	15.74	2.78	15.74	4.5	15.74	5.98
	12.88	-0.02	12.88	0.98			15.26	0.06	15.26	0.02	15.26	-0.1	15.26	-0.02								12.86	-0.02	12.86	0	12.86	0	12.86	0							15.76	-0.02	15.76	3.2	15.76	4.5	15.76	6
	12.9	-0.04	12.9	0.98			15.28	0.06	15.28	0.02	15.28	-0.02	15.28	0								12.88	-0.02	12.88	0	12.88	0	12.88	0							15.78	-0.02	15.78	2.96	15.78	4.5	15.78	6
	12.92	-0.02	12.92	0.98			15.3	0.06	15.3	0.04	15.3	-0.06	15.3	0								12.9	-0.04	12.9	-0.02	12.9	-0.02	12.9	0.02							15.8	-0.02	15.8	2.88	15.8	4.5	15.8	6
	12.94	-0.02	12.94	0.98			15.32	0.04	15.32	0.04	15.32	-0.02	15.32	0.02								12.92	-0.02	12.92	-0.02	12.92	-0.02	12.92	0							15.82	0	15.82	2.9	15.82	4.52	15.82	5.98
	12.96	-0.02	12.96	0.98			15.34	0.04	15.34	0.04	15.34	-0.06	15.34	0.1								12.94	-0.02	12.94	0	12.94	-0.04	12.94	0							15.84	0	15.84	2.74	15.84	4.5	15.84	5.98
	12.98	-0.02	12.98	1			15.36	0.02	15.36	0.04	15.36	-0.08	15.36	0.08								12.96	0	12.96	-0.02	12.96	-0.02	12.96	0.02							15.86	-0.02	15.86	2.92	15.86	4.52	15.86	5.98
	13	-0.02	13	1			15.38	0.04	15.38	0.02	15.38	-0.1	15.38	-0.02								12.98	-0.02	12.98	0	12.98	-0.04	12.98	0							15.88	0.02	15.88	3.02	15.88	4.48	15.88	6
	13.02	-0.02	13.02	0.98			15.4	0.02	15.4	0.04	15.4	-0.08	15.4	-0.04								13	-0.04	13	0	13	-0.02	13	0							15.9	0.02	15.9	3.18	15.9	4.5	15.9	6
	13.04	-0.02	13.04	1			15.42	0.04	15.42	0.04	15.42	-0.02	15.42	-0.1								13.02	-0.04	13.02	-0.02	13.02	-0.02	13.02	-0.02							15.92	-0.02	15.92	3	15.92	4.5	15.92	6.02
	13.06	-0.02	13.06	0.98			15.44	0.02	15.44	0.06	15.44	-0.04	15.44	-0.14								13.04	-0.02	13.04	0	13.04	-0.02	13.04	0							15.94	-0.04	15.94	2.94	15.94	4.48	15.94	6
	13.08	0	13.08	0.98			15.46	0.04	15.46	0.04	15.46	-0.1	15.46	0.1								13.06	-0.02	13.06	0.02	13.06	0	13.06	0							15.96	-0.04	15.96	2.82	15.96	4.5	15.96	5.98
	13.1	0	13.1	0.98			15.48	0.04	15.48	0.04	15.48	-0.02	15.48	-0.06								13.08	-0.02	13.08	0.02	13.08	0	13.08	0							15.98	-0.06	15.98	3.04	15.98	4.52	15.98	5.98
	13.12	0	13.12	0.98			15.5	0.04	15.5	0.06	15.5	0.02	15.5	-0.08								13.1	-0.02	13.1	0	13.1	-0.02	13.1	-0.02							16	0.02	16	2.88	16	4.48	16	6
	13.14	-0.02	13.14	0.98			15.52	0.04	15.52	0.06	15.52	-0.04	15.52	0								13.12	-0.02	13.12	-0.02	13.12	0	13.12	0							16.02	-0.02	16.02	2.8	16.02	4.48	16.02	5.98
	13.16	-0.02	13.16	0.98			15.54	0.06	15.54	0.04	15.54	0	15.54	0.04								13.14	-0.02	13.14	0	13.14	-0.02	13.14	0							16.04	-0.04	16.04	2.92	16.04	4.52	16.04	6
	13.18	-0.02	13.18	0.98			15.56	0.06	15.56	0.04	15.56	-0.04	15.56	0.04								13.16	-0.02	13.16	0.04	13.16	0	13.16	0.02							16.06	-0.02	16.06	3.02	16.06	4.5	16.06	5.98
	13.2	0	13.2	1			15.58	0.1	15.58	0.1	15.58	-0.1	15.58	-0.06								13.18	0	13.18	0.04	13.18	-0.02	13.18	0							16.08	-0.02	16.08	2.84	16.08	4.48	16.08	5.98
	13.22	-0.02	13.22	0.98			15.6	0.08	15.6	0.14	15.6	-0.08	15.6	-0.1								13.2	-0.02	13.2	0	13.2	-0.02	13.2	0							16.1	0.02	16.1	2.88	16.1	4.5	16.1	5.98
	13.24	0	13.24	0.98			15.62	0.1	15.62	0.1	15.62	-0.04	15.62	-0.08								13.22	-0.04	13.22	-0.02	13.22	-0.02	13.22	0.02							16.12	-0.02	16.12	3.02	16.12	4.48	16.12	6
	13.26	0	13.26	0.98			15.64	0.06	15.64	0.1	15.64	-0.02	15.64	0								13.24	-0.02	13.24	0.06	13.24	-0.02	13.24	0.02							16.14	0	16.14	2.98	16.14	4.48	16.14	6
	13.28	0	13.28	0.98			15.66	0.06	15.66	0.14	15.66	-0.1	15.66	0.04								13.26	-0.02	13.26	-0.02	13.26	-0.02	13.26	0							16.16	-0.04	16.16	2.92	16.16	4.52	16.16	5.98
	13.3	0.02	13.3	1			15.68	0.06	15.68	0.08	15.68	-0.14	15.68	-0.02								13.28	-0.02	13.28	-0.02	13.28	0	13.28	0							16.18	0	16.18	2.94	16.18	4.5	16.18	5.98
	13.32	0	13.32	0.98			15.7	0.06	15.7	0.1	15.7	-0.04	15.7	-0.02								13.3	-0.02	13.3	0.02	13.3	-0.02	13.3	0							16.2	-0.04	16.2	3.2	16.2	4.5	16.2	5.98
	13.34	0	13.34	1			15.72	0.04	15.72	0.12	15.72	0.02	15.72	0.04								13.32	-0.02	13.32	-0.02	13.32	-0.02	13.32	0							16.22	0.02	16.22	3.02	16.22	4.48	16.22	6.04
	13.36	-0.02	13.36	0.98			15.74	0.02	15.74	0.02	15.74	0.02	15.74	0.16								13.34	-0.02	13.34	-0.06	13.34	-0.02	13.34	0.02							16.24	0	16.24	2.86	16.24	4.52	16.24	6.08
	13.38	0	13.38	0.98			15.76	0.06	15.76	0.1	15.76	-0.06	15.76	0.14								13.36	-0.02	13.36	-0.04	13.36	-0.04	13.36	0							16.26	-0.04	16.26	3.06	16.26	4.52	16.26	6.16
	13.4	0	13.4	0.98			15.78	0.08	15.78	0.1	15.78	-0.06	15.78	-0.02								13.38	0	13.38	-0.04	13.38	-0.02	13.38	0							16.28	0.02	16.28	2.86	16.28	4.52	16.28	6.26
	13.42	-0.02	13.42	0.98			15.8	0.08	15.8	0.08	15.8	-0.06	15.8	-0.08								13.4	-0.02	13.4	0	13.4	-0.02	13.4	0							16.3	0.02	16.3	2.82	16.3	4.48	16.3	7.06
	13.44	0	13.44	0.98			15.82	0.1	15.82	0.06	15.82	-0.08	15.82	-0.06								13.42	-0.02	13.42	-0.02	13.42	-0.02	13.42	0							16.32	0.04	16.32	2.96	16.32	4.5	16.32	6.58
	13.46	0.02	13.46	0.96			15.84	0.1	15.84	0.02	15.84	-0.06	15.84	0.02								13.44	-0.02	13.44	-0.04	13.44	-0.02	13.44	0.02							16.34	0.02	16.34	2.92	16.34	4.5	16.34	7.28
	13.48	-0.02	13.48	0.98			15.86	0.1	15.86	0.02	15.86	-0.06	15.86	-0.16								13.46	-0.02	13.46	0.02	13.46	-0.02	13.46	0							16.36	0.1	16.36	2.88	16.36	4.5	16.36	6.44
	13.5	0	13.5	0.98			15.88	0.06	15.88	-0.02	15.88	-0.12	15.88	-0.22								13.48	-0.02	13.48	0	13.48	-0.02	13.48	0.02							16.38	0.06	16.38	2.94	16.38	4.48	16.38	6.14
	13.52	-0.02	13.52	1			15.9	0.04	15.9	0.02	15.9	-0.02	15.9	0.02								13.5	-0.02	13.5	-0.02	13.5	-0.02	13.5	0							16.4	0.12	16.4	2.92	16.4	4.52	16.4	5.58
	13.54	-0.02	13.54	1			15.92	0.08	15.92	0.04	15.92	-0.08	15.92	0.02								13.52	-0.02	13.52	0	13.52	0	13.52	0.02							16.42	0.08	16.42	3.16	16.42	4.48	16.42	5.22
	13.56	-0.02	13.56	0.98			15.94	0.02	15.94	-0.04	15.94	-0.08	15.94	-0.18								13.54	-0.02	13.54	-0.02	13.54	0	13.54	0							16.44	-0.08	16.44	3	16.44	4.5	16.44	5.26
	13.58	-0.02	13.58	0.98			15.96	0.02	15.96	0.04	15.96	-0.02	15.96	0.1								13.56	-0.04	13.56	0.02	13.56	-0.02	13.56	0.02							16.46	-0.08	16.46	2.92	16.46	4.52	16.46	5.4
	13.6	0	13.6	0.98			15.98	0.08	15.98	0.04	15.98	-0.06	15.98	0.12								13.58	-0.02	13.58	0.02	13.58	-0.02	13.58	-0.02							16.48	0	16.48	2.94	16.48	4.52	16.48	5.52
	13.62	-0.02	13.62	0.98			16	0.04	16	0.1	16	-0.02	16	-0.12								13.6	-0.02	13.6	-0.02	13.6	-0.02	13.6	0							16.5	-0.02	16.5	2.88	16.5	4.5	16.5	5.64
	13.64	0.02	13.64	0.98			16.02	0.08	16.02	0.08	16.02	-0.1	16.02	-0.04								13.62	-0.02	13.62	-0.02	13.62	-0.02	13.62	0							16.52	0.18	16.52	2.98	16.52	4.5	16.52	5.72
	13.66	0	13.66	0.98			16.04	0.02	16.04	0.02	16.04	-0.08	16.04	0.18								13.64	-0.02	13.64	0.06	13.64	-0.02	13.64	0							16.54	0.18	16.54	2.98	16.54	4.5	16.54	5.82
	13.68	-0.02	13.68	0.98			16.06	0.04	16.06	0.06	16.06	-0.12	16.06	0.02								13.66	-0.02	13.66	0.02	13.66	-0.02	13.66	0							16.56	0.04	16.56	2.98	16.56	4.48	16.56	5.88
	13.7	-0.02	13.7	1			16.08	0.04	16.08	0.08	16.08	-0.16	16.08	0.1								13.68	-0.02	13.68	-0.02	13.68	0	13.68	0							16.58	0.12	16.58	2.9	16.58	4.5	16.58	5.96
	13.72	0	13.72	1			16.1	0.08	16.1	0.06	16.1	-0.1	16.1	-0.02								13.7	-0.02	13.7	-0.04	13.7	-0.02	13.7	0							16.6	-0.08	16.6	3.24	16.6	4.52	16.6	5.98
	13.74	-0.02	13.74	1			16.12	0.1	16.12	0	16.12	-0.02	16.12	-0.02								13.72	-0.02	13.72	-0.02	13.72	-0.02	13.72	-0.02							16.62	-0.12	16.62	3.06	16.62	4.54	16.62	5.96
	13.76	0	13.76	0.98			16.14	0.02	16.14	0.04	16.14	-0.14	16.14	0.02								13.74	-0.04	13.74	-0.02	13.74	0	13.74	0							16.64	0.1	16.64	2.96	16.64	4.5	16.64	5.96
	13.78	0	13.78	1			16.16	0.06	16.16	0.04	16.16	-0.14	16.16	-0.12								13.76	-0.02	13.76	0	13.76	-0.02	13.76	0							16.66	0.04	16.66	2.92	16.66	4.48	16.66	6.02
	13.8	0	13.8	0.96			16.18	0.04	16.18	0.04	16.18	-0.14	16.18	-0.1								13.78	-0.02	13.78	0.02	13.78	-0.02	13.78	0							16.68	-0.02	16.68	2.96	16.68	4.48	16.68	6.1
	13.82	0	13.82	1.02			16.2	0.06	16.2	0.06	16.2	-0.04	16.2	-0.12								13.8	-0.02	13.8	-0.02	13.8	-0.02	13.8	0							16.7	-0.08	16.7	2.88	16.7	4.5	16.7	6.04
	13.84	0	13.84	1			16.22	0.08	16.22	0.02	16.22	-0.12	16.22	-0.14								13.82	-0.04	13.82	-0.02	13.82	-0.02	13.82	0.02							16.72	0.12	16.72	3.06	16.72	4.5	16.72	5.98
	13.86	0	13.86	0.98			16.24	0.06	16.24	0.06	16.24	-0.1	16.24	-0.16								13.84	-0.02	13.84	0.02	13.84	-0.02	13.84	0.02							16.74	0.16	16.74	3.18	16.74	4.52	16.74	6.04
	13.88	0	13.88	0.98			16.26	0.1	16.26	0.06	16.26	0.04	16.26	-0.16								13.86	-0.02	13.86	-0.02	13.86	0	13.86	0							16.76	0.04	16.76	2.98	16.76	4.52	16.76	6.04
	13.9	0	13.9	1.02			16.28	0.04	16.28	0.1	16.28	-0.04	16.28	-0.06								13.88	-0.02	13.88	-0.02	13.88	-0.02	13.88	0							16.78	0.14	16.78	2.92	16.78	4.5	16.78	5.96
	13.92	-0.02	13.92	0.98			16.3	0.12	16.3	0.08	16.3	0.02	16.3	-0.02								13.9	-0.02	13.9	-0.02	13.9	-0.02	13.9	0							16.8	0.32	16.8	2.9	16.8	4.5	16.8	5.94
	13.94	-0.02	13.94	0.98			16.32	0.06	16.32	-0.06	16.32	0	16.32	-0.08								13.92	-0.04	13.92	-0.02	13.92	-0.02	13.92	0							16.82	-0.02	16.82	3	16.82	4.5	16.82	5.98
	13.96	0	13.96	0.98			16.34	0.06	16.34	-0.02	16.34	0.04	16.34	0.08								13.94	-0.02	13.94	0	13.94	0	13.94	0							16.84	0.1	16.84	2.92	16.84	4.5	16.84	5.9
	13.98	-0.02	13.98	0.98			16.36	0.08	16.36	0.08	16.36	-0.08	16.36	0.26								13.96	-0.02	13.96	-0.02	13.96	0	13.96	-0.02							16.86	0.16	16.86	2.98	16.86	4.52	16.86	5.88
	14	0	14	0.98			16.38	0.06	16.38	0.1	16.38	-0.04	16.38	0.04								13.98	-0.02	13.98	-0.06	13.98	0	13.98	-0.02							16.88	-0.24	16.88	2.96	16.88	4.52	16.88	5.9
	14.02	0	14.02	0.98			16.4	0.1	16.4	-0.02	16.4	0	16.4	-0.12								14	-0.02	14	-0.04	14	-0.02	14	0							16.9	0.06	16.9	2.92	16.9	4.48	16.9	5.88
	14.04	-0.02	14.04	1			16.42	0.06	16.42	0	16.42	0.02	16.42	-0.08								14.02	-0.02	14.02	-0.02	14.02	0	14.02	0							16.92	0.3	16.92	3.12	16.92	4.48	16.92	5.88
	14.06	0	14.06	0.98			16.44	0.08	16.44	-0.06	16.44	-0.08	16.44	-0.1								14.04	-0.04	14.04	-0.02	14.04	0	14.04	0.02							16.94	-0.12	16.94	2.96	16.94	4.48	16.94	5.92
	14.08	-0.02	14.08	0.96			16.46	0.02	16.46	-0.02	16.46	0.06	16.46	-0.14								14.06	-0.02	14.06	-0.02	14.06	0	14.06	0.02							16.96	0.22	16.96	2.86	16.96	4.5	16.96	5.94
	14.1	-0.02	14.1	0.98			16.48	0.04	16.48	0	16.48	-0.06	16.48	0.08								14.08	-0.02	14.08	-0.02	14.08	-0.02	14.08	0							16.98	-0.02	16.98	3.02	16.98	4.5	16.98	5.94
	14.12	-0.02	14.12	0.98			16.5	0.02	16.5	0.08	16.5	0.08	16.5	0.1								14.1	-0.04	14.1	0.02	14.1	0	14.1	0							17	-0.08	17	3.1	17	4.48	17	5.96
	14.14	-0.02	14.14	1			16.52	0.06	16.52	0.08	16.52	-0.12	16.52	0.26								14.12	-0.02	14.12	0.02	14.12	0	14.12	0							17.02	0	17.02	2.92	17.02	4.5	17.02	5.98
	14.16	0	14.16	0.96			16.54	0.06	16.54	0.06	16.54	-0.08	16.54	-0.06								14.14	-0.04	14.14	0.02	14.14	-0.02	14.14	0							17.04	0.44	17.04	2.9	17.04	4.54	17.04	6
	14.18	0.02	14.18	0.98			16.56	0.06	16.56	0.12	16.56	-0.08	16.56	-0.28								14.16	0	14.16	0	14.16	-0.02	14.16	0.02							17.06	0.52	17.06	3	17.06	4.56	17.06	5.98
	14.2	-0.02	14.2	0.98			16.58	0.04	16.58	0.04	16.58	-0.12	16.58	-0.18								14.18	-0.02	14.18	0	14.18	-0.02	14.18	0.02							17.08	0.18	17.08	2.94	17.08	4.52	17.08	5.98
	14.22	0	14.22	1			16.6	0.12	16.6	0.06	16.6	-0.22	16.6	-0.06								14.2	-0.04	14.2	0	14.2	-0.02	14.2	0							17.1	0.34	17.1	2.92	17.1	4.5	17.1	6.02
	14.24	-0.02	14.24	0.98			16.62	0.1	16.62	0	16.62	-0.12	16.62	0.14								14.22	-0.02	14.22	0.02	14.22	-0.02	14.22	0							17.12	0.04	17.12	3.14	17.12	4.52	17.12	6
	14.26	0	14.26	1			16.64	0.12	16.64	0.06	16.64	0.04	16.64	-0.08								14.24	-0.02	14.24	-0.04	14.24	0	14.24	0.02							17.14	0.1	17.14	2.98	17.14	4.86	17.14	6
	14.28	0	14.28	1			16.66	0.1	16.66	0.08	16.66	0.06	16.66	-0.04								14.26	-0.02	14.26	-0.04	14.26	0	14.26	0.02							17.16	0.04	17.16	2.98	17.16	4.84	17.16	6.02
	14.3	-0.02	14.3	1			16.68	0.04	16.68	0.06	16.68	0.02	16.68	0.14								14.28	-0.04	14.28	-0.02	14.28	0.02	14.28	0.02							17.18	-0.44	17.18	3.02	17.18	4.66	17.18	6
	14.32	-0.04	14.32	0.98			16.7	0.04	16.7	0.02	16.7	-0.14	16.7	-0.08								14.3	-0.02	14.3	-0.02	14.3	0	14.3	0							17.2	-0.38	17.2	3.02	17.2	4.56	17.2	6
	14.34	0	14.34	0.98			16.72	0.06	16.72	-0.04	16.72	-0.08	16.72	0.08								14.32	-0.04	14.32	-0.02	14.32	-0.02	14.32	0.02							17.22	0.12	17.22	2.96	17.22	4.52	17.22	6.02
	14.36	-0.02	14.36	0.98			16.74	0.06	16.74	0.12	16.74	0.06	16.74	-0.02								14.34	-0.02	14.34	0	14.34	-0.02	14.34	0							17.24	-0.02	17.24	2.92	17.24	4.32	17.24	6
	14.38	-0.02	14.38	1			16.76	0.04	16.76	0.08	16.76	-0.02	16.76	0.02								14.36	0	14.36	-0.04	14.36	0	14.36	0							17.26	-0.14	17.26	3.28	17.26	4.34	17.26	5.98
	14.4	0	14.4	1			16.78	0	16.78	0.02	16.78	-0.02	16.78	-0.24								14.38	-0.02	14.38	0.02	14.38	0	14.38	0.02							17.28	-0.28	17.28	3.2	17.28	4.28	17.28	5.98
	14.42	-0.02	14.42	1			16.8	0	16.8	0	16.8	-0.18	16.8	0.1								14.4	-0.02	14.4	0	14.4	0	14.4	0.02							17.3	-0.32	17.3	2.98	17.3	4.3	17.3	6
	14.44	-0.04	14.44	0.98			16.82	0.04	16.82	-0.02	16.82	0.02	16.82	-0.2								14.42	-0.02	14.42	-0.02	14.42	0	14.42	0.02							17.32	-0.14	17.32	2.86	17.32	4.36	17.32	5.98
	14.46	-0.02	14.46	0.98			16.84	0.08	16.84	0.02	16.84	0.04	16.84	-0.18								14.44	-0.04	14.44	0	14.44	0	14.44	0.02							17.34	-0.18	17.34	2.98	17.34	4.48	17.34	5.96
	14.48	0	14.48	0.98			16.86	0.04	16.86	0.04	16.86	-0.16	16.86	0.2								14.46	-0.02	14.46	0	14.46	-0.02	14.46	0							17.36	0.06	17.36	2.92	17.36	4.52	17.36	6
	14.5	0	14.5	0.98			16.88	0.08	16.88	0.08	16.88	0.08	16.88	-0.12								14.48	-0.02	14.48	-0.02	14.48	0	14.48	0							17.38	0.16	17.38	2.96	17.38	4.5	17.38	5.98
	14.52	0	14.52	0.98			16.9	0.04	16.9	0.08	16.9	0.06	16.9	0								14.5	0	14.5	0	14.5	0	14.5	0							17.4	0.14	17.4	2.94	17.4	4.6	17.4	5.98
	14.54	0	14.54	1			16.92	0.04	16.92	-0.12	16.92	0.02	16.92	0.08								14.52	-0.02	14.52	0	14.52	-0.02	14.52	0							17.42	0.02	17.42	2.9	17.42	4.44	17.42	5.98
	14.56	0	14.56	1			16.94	0.08	16.94	0.02	16.94	-0.12	16.94	-0.2								14.54	0	14.54	-0.02	14.54	0	14.54	0.02							17.44	0.14	17.44	3.08	17.44	4.44	17.44	6
	14.58	0.02	14.58	1			16.96	0.06	16.96	0	16.96	-0.12	16.96	-0.2								14.56	-0.02	14.56	-0.02	14.56	0	14.56	0							17.46	0.02	17.46	2.98	17.46	4.44	17.46	6
	14.6	0	14.6	0.98			16.98	0.06	16.98	0.02	16.98	-0.16	16.98	-0.18								14.58	0	14.58	-0.02	14.58	0	14.58	-0.02							17.48	0.36	17.48	2.94	17.48	4.42	17.48	6.02
	14.62	0	14.62	1			17	0.02	17	0.1	17	-0.02	17	-0.08								14.6	-0.02	14.6	0	14.6	0	14.6	0							17.5	0.02	17.5	2.96	17.5	4.44	17.5	6.02
	14.64	-0.02	14.64	0.98			17.02	0.04	17.02	0.14	17.02	-0.14	17.02	-0.06								14.62	-0.02	14.62	-0.02	14.62	0	14.62	0							17.52	0.62	17.52	3.1	17.52	4.42	17.52	6
	14.66	-0.02	14.66	0.98			17.04	0.04	17.04	0.02	17.04	0.02	17.04	-0.08								14.64	-0.02	14.64	-0.02	14.64	-0.02	14.64	0.02							17.54	0.04	17.54	2.98	17.54	4.38	17.54	5.98
	14.68	0	14.68	1			17.06	0.08	17.06	0.02	17.06	-0.1	17.06	0.3								14.66	-0.02	14.66	-0.02	14.66	0	14.66	0							17.56	0.02	17.56	2.94	17.56	4.38	17.56	6
	14.7	0	14.7	0.98			17.08	0.02	17.08	0.16	17.08	-0.2	17.08	0.08								14.68	-0.02	14.68	-0.02	14.68	0	14.68	0							17.58	0.06	17.58	2.96	17.58	4.46	17.58	6
	14.72	-0.02	14.72	0.98			17.1	0	17.1	0.08	17.1	-0.1	17.1	0.14								14.7	0	14.7	0	14.7	-0.02	14.7	0.02							17.6	-0.42	17.6	2.96	17.6	4.44	17.6	5.98
	14.74	0	14.74	0.98			17.12	0.04	17.12	0.12	17.12	-0.06	17.12	-0.12								14.72	-0.02	14.72	-0.02	14.72	0	14.72	0.02							17.62	-0.28	17.62	2.96	17.62	4.64	17.62	5.98
	14.76	0	14.76	0.98			17.14	0.1	17.14	0.02	17.14	0.02	17.14	0								14.74	-0.02	14.74	-0.04	14.74	-0.02	14.74	0							17.64	0.02	17.64	3.1	17.64	4.82	17.64	6
	14.78	0.02	14.78	0.96			17.16	0.1	17.16	0.1	17.16	-0.06	17.16	0.42								14.76	-0.04	14.76	-0.02	14.76	0	14.76	0.02							17.66	-0.1	17.66	3.2	17.66	4.82	17.66	5.98
	14.8	0	14.8	0.98			17.18	0.06	17.18	-0.04	17.18	0.1	17.18	0.12								14.78	0	14.78	-0.02	14.78	0	14.78	0							17.68	-0.08	17.68	2.94	17.68	4.62	17.68	5.98
	14.82	0	14.82	1			17.2	0.02	17.2	0	17.2	-0.08	17.2	0.02								14.8	-0.02	14.8	-0.02	14.8	0	14.8	0							17.7	-0.32	17.7	2.94	17.7	4.56	17.7	5.98
	14.84	0.02	14.84	0.96			17.22	0.04	17.22	0	17.22	-0.06	17.22	-0.12								14.82	-0.02	14.82	-0.02	14.82	-0.02	14.82	0							17.72	0.78	17.72	3.16	17.72	4.78	17.72	6
	14.86	0	14.86	0.98			17.24	0.04	17.24	-0.04	17.24	0.14	17.24	-0.36								14.84	0	14.84	0	14.84	0	14.84	0							17.74	-0.16	17.74	2.96	17.74	4.58	17.74	6
	14.88	-0.02	14.88	0.98			17.26	0.06	17.26	-0.02	17.26	0.06	17.26	-0.08								14.86	-0.02	14.86	0	14.86	-0.02	14.86	0.02							17.76	-0.42	17.76	2.84	17.76	4.42	17.76	5.98
	14.9	0	14.9	0.98			17.28	0.08	17.28	0.08	17.28	-0.12	17.28	-0.14								14.88	-0.04	14.88	-0.02	14.88	-0.02	14.88	0.02							17.78	-0.12	17.78	3.06	17.78	4.4	17.78	5.98
	14.92	0.02	14.92	0.98			17.3	0.06	17.3	0.08	17.3	-0.04	17.3	-0.26								14.9	-0.02	14.9	-0.02	14.9	-0.02	14.9	0.02							17.8	0.46	17.8	2.92	17.8	4.4	17.8	6
	14.94	-0.02	14.94	0.98			17.32	0.06	17.32	0.16	17.32	0.22	17.32	-0.14								14.92	-0.02	14.92	-0.02	14.92	0	14.92	0							17.82	0.1	17.82	2.94	17.82	4.48	17.82	5.98
	14.96	-0.02	14.96	0.98			17.34	0.06	17.34	0.02	17.34	0.18	17.34	0.06								14.94	-0.02	14.94	-0.02	14.94	0	14.94	0.02							17.84	-0.16	17.84	2.92	17.84	4.38	17.84	6
	14.98	-0.02	14.98	0.98			17.36	0.06	17.36	-0.08	17.36	0	17.36	-0.18								14.96	-0.02	14.96	0	14.96	0	14.96	0.02							17.86	0.42	17.86	3.02	17.86	4.3	17.86	5.98
	15	0	15	1			17.38	0.06	17.38	-0.06	17.38	0	17.38	0.02								14.98	-0.02	14.98	-0.02	14.98	0	14.98	0							17.88	-0.14	17.88	2.98	17.88	4.68	17.88	6
	15.02	-0.02	15.02	0.98			17.4	0.1	17.4	0.08	17.4	-0.08	17.4	0.12								15	-0.02	15	-0.02	15	0	15	0							17.9	-0.04	17.9	2.92	17.9	4.42	17.9	6
	15.04	0	15.04	1			17.42	0.02	17.42	0.12	17.42	-0.18	17.42	-0.12								15.02	-0.02	15.02	-0.02	15.02	0	15.02	0							17.92	0.6	17.92	2.98	17.92	4.4	17.92	6.02
	15.06	0.02	15.06	1			17.44	0.06	17.44	0.08	17.44	-0.16	17.44	0.06								15.04	-0.02	15.04	-0.02	15.04	0	15.04	0							17.94	0.82	17.94	3.1	17.94	4.4	17.94	6.04
	15.08	-0.02	15.08	0.98			17.46	0.06	17.46	0.28	17.46	-0.12	17.46	-0.14								15.06	-0.02	15.06	0	15.06	-0.02	15.06	0.02							17.96	0.22	17.96	2.98	17.96	4.36	17.96	6
	15.1	0	15.1	0.98			17.48	0.04	17.48	0.14	17.48	0.04	17.48	-0.02								15.08	0	15.08	0	15.08	-0.02	15.08	0.02							17.98	-0.06	17.98	2.96	17.98	4.52	17.98	6
	15.12	0.02	15.12	1			17.5	0.08	17.5	0.02	17.5	-0.16	17.5	0								15.1	-0.02	15.1	-0.02	15.1	0	15.1	0							18	-0.24	18	3.02	18	4.44	18	6
	15.14	0	15.14	0.98			17.52	0.04	17.52	0.02	17.52	0	17.52	-0.14								15.12	0	15.12	-0.02	15.12	0	15.12	0.02							18.02	-0.28	18.02	3.18	18.02	4.42	18.02	6
	15.16	0.02	15.16	1			17.54	0.04	17.54	0.04	17.54	0.04	17.54	-0.22								15.14	0	15.14	-0.02	15.14	-0.02	15.14	0							18.04	0.64	18.04	3.02	18.04	4.42	18.04	6
	15.18	0	15.18	1			17.56	0.02	17.56	0.02	17.56	0.1	17.56	-0.16								15.16	-0.02	15.16	-0.02	15.16	0.02	15.16	0							18.06	0.26	18.06	2.86	18.06	4.44	18.06	6
	15.2	0.02	15.2	0.98			17.58	0.04	17.58	-0.08	17.58	0.06	17.58	0.3								15.18	-0.02	15.18	-0.02	15.18	-0.02	15.18	0.02							18.08	0.36	18.08	2.92	18.08	4.44	18.08	6
	15.22	0	15.22	0.98			17.6	0.08	17.6	-0.1	17.6	0.04	17.6	0.18								15.2	-0.02	15.2	-0.02	15.2	0	15.2	0.02							18.1	-0.54	18.1	2.98	18.1	4.44	18.1	6
	15.24	0.02	15.24	1			17.62	0.06	17.62	0.04	17.62	-0.14	17.62	0.08								15.22	-0.02	15.22	0	15.22	0	15.22	0.04							18.12	-0.4	18.12	2.92	18.12	4.48	18.12	6.02
	15.26	0.02	15.26	1			17.64	0.06	17.64	-0.02	17.64	-0.12	17.64	-0.02								15.24	-0.02	15.24	-0.02	15.24	0	15.24	0							18.14	-0.12	18.14	2.94	18.14	4.48	18.14	6.02
	15.28	0.02	15.28	0.98			17.66	0.02	17.66	0.04	17.66	0.02	17.66	0								15.26	-0.02	15.26	0	15.26	0.02	15.26	0							18.16	-0.7	18.16	3.02	18.16	4.52	18.16	6
	15.3	0.02	15.3	0.98			17.68	0.06	17.68	-0.08	17.68	0.04	17.68	-0.16								15.28	-0.02	15.28	0	15.28	0	15.28	0.02							18.18	-0.2	18.18	3	18.18	4.52	18.18	6
	15.32	0.02	15.32	0.98			17.7	0.04	17.7	0.08	17.7	0.28	17.7	-0.18								15.3	0	15.3	-0.02	15.3	-0.02	15.3	0.04							18.2	0.74	18.2	2.92	18.2	4.48	18.2	6
	15.34	0.02	15.34	0.98			17.72	0.1	17.72	0.04	17.72	-0.02	17.72	0.04								15.32	0	15.32	-0.02	15.32	-0.02	15.32	0.02							18.22	0.5	18.22	3	18.22	4.54	18.22	6.02
	15.36	0	15.36	0.98			17.74	0	17.74	0.1	17.74	-0.16	17.74	-0.12								15.34	0	15.34	0	15.34	-0.02	15.34	0.02							18.24	-0.26	18.24	3.04	18.24	4.52	18.24	5.98
	15.38	0	15.38	0.98			17.76	0.02	17.76	0.18	17.76	-0.24	17.76	-0.02								15.36	0	15.36	-0.02	15.36	0	15.36	0.02							18.26	-0.02	18.26	2.9	18.26	4.52	18.26	6.02
	15.4	0	15.4	0.98			17.78	0.06	17.78	0.1	17.78	-0.12	17.78	-0.08								15.38	-0.02	15.38	0	15.38	0	15.38	0.06							18.28	-0.18	18.28	2.98	18.28	4.5	18.28	6.02
	15.42	0	15.42	0.98			17.8	0.04	17.8	0.12	17.8	-0.08	17.8	-0.08								15.4	0	15.4	0.02	15.4	0.02	15.4	0.06							18.3	-0.02	18.3	3	18.3	4.48	18.3	5.98
	15.44	0	15.44	1			17.82	0.06	17.82	0.02	17.82	-0.1	17.82	-0.08								15.42	-0.02	15.42	-0.02	15.42	0	15.42	0.12							18.32	-0.22	18.32	3.02	18.32	4.5	18.32	5.98
	15.46	-0.02	15.46	0.98			17.84	0.02	17.84	0.06	17.84	0.08	17.84	-0.16								15.44	-0.04	15.44	0	15.44	0.02	15.44	0.04							18.34	0.22	18.34	2.92	18.34	4.48	18.34	5.98
	15.48	-0.02	15.48	0.98			17.86	0.06	17.86	0	17.86	-0.16	17.86	-0.12								15.46	-0.02	15.46	0	15.46	-0.02	15.46	0.08							18.36	-0.28	18.36	2.94	18.36	4.5	18.36	6
	15.5	0	15.5	0.96			17.88	0.06	17.88	0.02	17.88	0.1	17.88	-0.12								15.48	-0.02	15.48	0.02	15.48	-0.02	15.48	0.22							18.38	-0.24	18.38	3.02	18.38	4.5	18.38	6.02
	15.52	-0.02	15.52	0.98			17.9	0.04	17.9	-0.02	17.9	-0.02	17.9	-0.12								15.5	0	15.5	0	15.5	0	15.5	0.14							18.4	-0.22	18.4	2.98	18.4	4.5	18.4	6
	15.54	0.02	15.54	1			17.92	0.02	17.92	0.04	17.92	-0.16	17.92	-0.06								15.52	0	15.52	0	15.52	0	15.52	0.08							18.42	-0.54	18.42	2.94	18.42	4.48	18.42	6.02
	15.56	0	15.56	0.98			17.94	0.06	17.94	0	17.94	-0.24	17.94	-0.04								15.54	0	15.54	-0.02	15.54	0	15.54	-0.02							18.44	-0.12	18.44	2.98	18.44	4.5	18.44	5.98
	15.58	0	15.58	0.98			17.96	0.06	17.96	0.08	17.96	-0.12	17.96	-0.1								15.56	0	15.56	0	15.56	0.02	15.56	0.02							18.46	-0.2	18.46	3.02	18.46	4.48	18.46	5.98
	15.6	0.02	15.6	0.98			17.98	0.04	17.98	0.1	17.98	-0.18	17.98	-0.02								15.58	-0.02	15.58	-0.02	15.58	0.02	15.58	0.26							18.48	0.08	18.48	3.08	18.48	4.48	18.48	5.98
	15.62	0	15.62	1			18	0.02	18	0.1	18	-0.18	18	-0.08								15.6	0	15.6	-0.04	15.6	-0.02	15.6	0.2							18.5	1.12	18.5	2.96	18.5	4.48	18.5	6
	15.64	0	15.64	1			18.02	0.04	18.02	0.04	18.02	-0.08	18.02	0.04								15.62	-0.02	15.62	-0.02	15.62	0	15.62	0.06							18.52	0.64	18.52	3	18.52	4.5	18.52	5.98
	15.66	0	15.66	1			18.04	0.04	18.04	0.02	18.04	0.12	18.04	0.16								15.64	-0.02	15.64	-0.02	15.64	-0.02	15.64	0.26							18.54	0.3	18.54	2.98	18.54	4.48	18.54	5.98
	15.68	-0.02	15.68	0.98			18.06	0.04	18.06	0.06	18.06	0.06	18.06	0								15.66	-0.02	15.66	0	15.66	0	15.66	0.12							18.56	0.18	18.56	2.98	18.56	4.48	18.56	6
	15.7	0	15.7	0.98			18.08	0.06	18.08	0.06	18.08	0.06	18.08	0.1								15.68	-0.02	15.68	-0.02	15.68	0	15.68	-0.08							18.58	-0.14	18.58	2.92	18.58	4.48	18.58	6
	15.72	0.02	15.72	0.98			18.1	0.04	18.1	0.04	18.1	0.32	18.1	0.1								15.7	-0.02	15.7	-0.02	15.7	-0.02	15.7	-0.02							18.6	-0.1	18.6	2.94	18.6	4.5	18.6	5.98
	15.74	0	15.74	0.98			18.12	0.06	18.12	0.06	18.12	-0.06	18.12	-0.06								15.72	0	15.72	0	15.72	0	15.72	0.02							18.62	-0.32	18.62	2.98	18.62	4.48	18.62	6
	15.76	0.02	15.76	1			18.14	0.04	18.14	0.06	18.14	0.06	18.14	-0.02								15.74	0	15.74	0.02	15.74	0.02	15.74	0.08							18.64	-0.02	18.64	2.94	18.64	4.52	18.64	6.02
	15.78	0.02	15.78	0.98			18.16	0.04	18.16	0.02	18.16	0	18.16	-0.26								15.76	-0.02	15.76	0	15.76	0.04	15.76	-0.06							18.66	-0.34	18.66	3.04	18.66	4.5	18.66	6
	15.8	0.02	15.8	0.98			18.18	0.06	18.18	-0.02	18.18	-0.1	18.18	-0.16								15.78	-0.02	15.78	0	15.78	0.04	15.78	0.02							18.68	-0.3	18.68	3.02	18.68	4.48	18.68	6
	15.82	0	15.82	0.98			18.2	0.1	18.2	-0.02	18.2	-0.24	18.2	0.06								15.8	0	15.8	0	15.8	0.06	15.8	0.02							18.7	0.12	18.7	3.04	18.7	4.48	18.7	6
	15.84	0.02	15.84	0.98			18.22	0.04	18.22	0.06	18.22	-0.2	18.22	-0.06								15.82	-0.02	15.82	0.04	15.82	0.02	15.82	0.08							18.72	-0.3	18.72	3	18.72	4.5	18.72	6
	15.86	0.02	15.86	1			18.24	0.04	18.24	-0.02	18.24	-0.14	18.24	-0.14								15.84	0	15.84	0.06	15.84	0	15.84	0.12							18.74	-0.58	18.74	3.04	18.74	4.48	18.74	6.02
	15.88	0	15.88	1.02			18.26	-0.02	18.26	-0.04	18.26	-0.12	18.26	-0.12								15.86	-0.02	15.86	0.06	15.86	-0.02	15.86	0.2							18.76	0.04	18.76	2.96	18.76	4.48	18.76	6
	15.9	0	15.9	1.08			18.28	0.06	18.28	0.08	18.28	-0.04	18.28	0.08								15.88	-0.02	15.88	0.02	15.88	-0.02	15.88	-0.02							18.78	-0.06	18.78	2.98	18.78	4.48	18.78	6
	15.92	0	15.92	1.1			18.3	0.06	18.3	0.06	18.3	-0.08	18.3	0.02								15.9	-0.02	15.9	0.04	15.9	0.04	15.9	0.08							18.8	-0.28	18.8	2.96	18.8	4.48	18.8	6
	15.94	-0.02	15.94	1.12			18.32	0.04	18.32	0.12	18.32	0.22	18.32	-0.2								15.92	-0.02	15.92	0.08	15.92	0.04	15.92	-0.04							18.82	0.52	18.82	2.92	18.82	4.48	18.82	6
	15.96	0	15.96	1.16			18.34	0.04	18.34	0.1	18.34	0.32	18.34	-0.14								15.94	-0.02	15.94	0.02	15.94	0.02	15.94	-0.18							18.84	0.32	18.84	2.98	18.84	4.48	18.84	6.02
	15.98	0.02	15.98	1.16			18.36	0.02	18.36	0.04	18.36	0.04	18.36	-0.08								15.96	0.02	15.96	0.18	15.96	0.18	15.96	-0.08							18.86	-0.16	18.86	3.04	18.86	4.48	18.86	5.98
	16	0.02	16	1.14			18.38	-0.02	18.38	0.02	18.38	-0.02	18.38	-0.04								15.98	0	15.98	0.38	15.98	0.2	15.98	0.04							18.88	-0.06	18.88	2.9	18.88	4.52	18.88	5.98
	16.02	0.02	16.02	1.24			18.4	0	18.4	0.06	18.4	-0.08	18.4	0.12								16	0	16	0.26	16	0.3	16	-0.1							18.9	0.26	18.9	3.12	18.9	4.5	18.9	6
	16.04	0.02	16.04	1.04			18.42	0.04	18.42	0.04	18.42	-0.08	18.42	-0.02								16.02	0.02	16.02	0.22	16.02	0.44	16.02	-0.08							18.92	0.08	18.92	2.98	18.92	4.48	18.92	6
	16.06	-0.02	16.06	1.08			18.44	0.06	18.44	0.04	18.44	-0.16	18.44	-0.04								16.04	0.06	16.04	0.04	16.04	0.02	16.04	-0.12							18.94	-0.02	18.94	3	18.94	4.52	18.94	6
	16.08	0.02	16.08	1.12			18.46	0.06	18.46	0.1	18.46	0.06	18.46	-0.04								16.06	-0.04	16.06	0.18	16.06	0.22	16.06	0.02							18.96	-0.42	18.96	2.98	18.96	4.5	18.96	5.98
	16.1	0.02	16.1	0.98			18.48	0.04	18.48	0.08	18.48	0	18.48	0.2								16.08	-0.12	16.08	0.38	16.08	0.2	16.08	0.04							18.98	-0.28	18.98	2.96	18.98	4.5	18.98	6
	16.12	0.04	16.12	1.06			18.5	0.06	18.5	-0.02	18.5	-0.06	18.5	0								16.1	0.04	16.1	0.16	16.1	-0.06	16.1	-0.02							19	0.24	19	2.98	19	4.5	19	6
	16.14	0	16.14	0.94			18.52	0.04	18.52	0.08	18.52	-0.16	18.52	-0.16								16.12	0.04	16.12	0.56	16.12	0.62	16.12	-0.02							19.02	1	19.02	3	19.02	4.5	19.02	6.06
	16.16	0.08	16.16	1.02			18.54	0.04	18.54	0.04	18.54	0.06	18.54	0.14								16.14	0.12	16.14	0.32	16.14	0.4	16.14	-0.06							19.04	0.28	19.04	2.96	19.04	4.5	19.04	6.06
	16.18	-0.02	16.18	0.98			18.56	0.02	18.56	0.02	18.56	-0.06	18.56	-0.08								16.16	0.04	16.16	0.26	16.16	0.4	16.16	-0.06							19.06	-0.24	19.06	3.04	19.06	4.48	19.06	6.06
	16.2	0.04	16.2	0.98			18.58	0.04	18.58	-0.02	18.58	0.08	18.58	-0.12								16.18	0.18	16.18	0.06	16.18	0.08	16.18	0.18							19.08	-0.1	19.08	3.1	19.08	4.5	19.08	6.56
	16.22	-0.04	16.22	1.16			18.6	-0.02	18.6	0.06	18.6	0	18.6	0.06								16.2	0.16	16.2	-0.08	16.2	-0.2	16.2	0.18							19.1	0.84	19.1	2.96	19.1	4.5	19.1	6.32
	16.24	0	16.24	1.06			18.62	0.04	18.62	0.04	18.62	0.1	18.62	0.04								16.22	0.16	16.22	-0.12	16.22	0.1	16.22	-0.16							19.12	0.36	19.12	2.88	19.12	4.48	19.12	6.94
	16.26	0.04	16.26	0.98			18.64	0.02	18.64	0.02	18.64	-0.14	18.64	-0.08								16.24	0.26	16.24	0.14	16.24	0.06	16.24	-0.14							19.14	0.16	19.14	2.96	19.14	4.5	19.14	6.7
	16.28	0.04	16.28	0.92			18.66	0.02	18.66	0.06	18.66	-0.02	18.66	-0.12								16.26	0.14	16.26	-0.14	16.26	0.06	16.26	-0.24							19.16	-0.08	19.16	2.94	19.16	4.48	19.16	6.74
	16.3	0.08	16.3	1.04			18.68	-0.04	18.68	0.06	18.68	-0.04	18.68	0.24								16.28	-0.04	16.28	-0.06	16.28	0.14	16.28	-0.3							19.18	0.1	19.18	3.06	19.18	4.48	19.18	6.96
	16.32	0.08	16.32	0.88			18.7	0.04	18.7	0.02	18.7	-0.18	18.7	0.12								16.3	-0.02	16.3	-0.1	16.3	-0.16	16.3	-0.28							19.2	0.04	19.2	3.06	19.2	4.5	19.2	6.5
	16.34	0.16	16.34	1.04			18.72	0.04	18.72	0.12	18.72	-0.08	18.72	-0.02								16.32	-0.08	16.32	0.04	16.32	-0.24	16.32	-0.24							19.22	0.02	19.22	2.98	19.22	4.52	19.22	5.72
	16.36	0.04	16.36	1.2			18.74	0.12	18.74	0.12	18.74	-0.1	18.74	-0.06								16.34	0.06	16.34	-0.12	16.34	0.06	16.34	-0.18							19.24	0	19.24	2.92	19.24	4.48	19.24	5.28
	16.38	0.18	16.38	1.32			18.76	0.06	18.76	0.02	18.76	0.06	18.76	0.06								16.36	0.04	16.36	-0.24	16.36	-0.14	16.36	-0.14							19.26	0.02	19.26	2.92	19.26	4.48	19.26	5.36
	16.4	0.04	16.4	0.96			18.78	0.04	18.78	0.18	18.78	-0.04	18.78	-0.04								16.38	0.04	16.38	-0.1	16.38	0	16.38	-0.12							19.28	0	19.28	2.96	19.28	4.5	19.28	5.38
	16.42	0.1	16.42	0.96			18.8	0.06	18.8	0.1	18.8	0.06	18.8	-0.04								16.4	0.12	16.4	-0.2	16.4	-0.06	16.4	-0.1							19.3	-0.02	19.3	3.06	19.3	4.52	19.3	5.48
	16.44	-0.02	16.44	1			18.82	0.04	18.82	-0.04	18.82	0.12	18.82	-0.08								16.42	0.14	16.42	0.1	16.42	-0.38	16.42	-0.08							19.32	0	19.32	3.02	19.32	4.52	19.32	5.6
	16.46	0.08	16.46	0.98			18.84	0.06	18.84	-0.06	18.84	-0.08	18.84	-0.14								16.44	0.1	16.44	0.08	16.44	-0.46	16.44	-0.06							19.34	-0.08	19.34	2.94	19.34	4.48	19.34	5.68
	16.48	0.04	16.48	1.22			18.86	0.04	18.86	-0.02	18.86	0.02	18.86	-0.08								16.46	-0.1	16.46	-0.2	16.46	-0.34	16.46	-0.04							19.36	-0.04	19.36	2.9	19.36	4.5	19.36	5.8
	16.5	0.4	16.5	1.04			18.88	0.08	18.88	0.12	18.88	-0.1	18.88	-0.16								16.48	0.1	16.48	-0.28	16.48	-0.14	16.48	-0.02							19.38	0.16	19.38	3.12	19.38	4.5	19.38	5.9
	16.52	0.32	16.52	0.98			18.9	0.02	18.9	0.1	18.9	0.44	18.9	-0.06								16.5	0.06	16.5	-0.36	16.5	-0.24	16.5	-0.02							19.4	-0.06	19.4	2.98	19.4	4.48	19.4	5.9
	16.54	0.3	16.54	0.96			18.92	0.06	18.92	0.1	18.92	-0.1	18.92	-0.02								16.52	-0.14	16.52	-0.3	16.52	-0.3	16.52	0							19.42	-0.56	19.42	2.92	19.42	4.48	19.42	5.92
	16.56	-0.02	16.56	0.84			18.94	0.06	18.94	0.1	18.94	-0.22	18.94	-0.08								16.54	-0.2	16.54	-0.26	16.54	-0.28	16.54	0.02							19.44	0.28	19.44	2.94	19.44	4.5	19.44	5.96
	16.58	-0.16	16.58	1.32			18.96	0.06	18.96	0.06	18.96	-0.18	18.96	0.08								16.56	0.1	16.56	-0.16	16.56	-0.24	16.56	0.02							19.46	-0.46	19.46	3.02	19.46	4.5	19.46	5.98
	16.6	-0.16	16.6	0.92			18.98	0.06	18.98	-0.06	18.98	-0.08	18.98	0.04								16.58	0.24	16.58	-0.26	16.58	-0.18	16.58	0							19.48	0.58	19.48	2.96	19.48	4.48	19.48	5.96
	16.62	0.02	16.62	0.7			19	0.06	19	-0.06	19	-0.08	19	-0.02								16.6	0.52	16.6	-0.26	16.6	-0.14	16.6	0.02							19.5	0.24	19.5	2.96	19.5	4.48	19.5	6.02
	16.64	-0.22	16.64	0.74			19.02	0.04	19.02	0.1	19.02	-0.14	19.02	0.34								16.62	0.04	16.62	-0.22	16.62	-0.12	16.62	0							19.52	0.1	19.52	3.02	19.52	4.5	19.52	5.96
	16.66	-0.12	16.66	0.9			19.04	-0.02	19.04	0	19.04	0.12	19.04	0.12								16.64	-0.04	16.64	-0.18	16.64	-0.08	16.64	0.02							19.54	0.04	19.54	2.96	19.54	4.5	19.54	6.14
	16.68	-0.12	16.68	1.14			19.06	-0.02	19.06	0.1	19.06	-0.08	19.06	-0.04								16.66	-0.3	16.66	-0.08	16.66	-0.06	16.66	0.02							19.56	0.02	19.56	3.02	19.56	4.5	19.56	6.06
	16.7	-0.12	16.7	0.98			19.08	0.06	19.08	0.04	19.08	-0.06	19.08	0.1								16.68	-0.3	16.68	-0.1	16.68	-0.06	16.68	0.02							19.58	0.02	19.58	2.98	19.58	4.48	19.58	6.06
	16.72	0.2	16.72	0.84			19.1	0.06	19.1	0.08	19.1	-0.18	19.1	0.1								16.7	-0.34	16.7	-0.1	16.7	-0.04	16.7	0.02							19.6	-0.02	19.6	2.98	19.6	4.48	19.6	6.02
	16.74	-0.04	16.74	0.98			19.12	0.06	19.12	0.02	19.12	-0.12	19.12	0.2								16.72	-0.14	16.72	-0.1	16.72	-0.04	16.72	0							19.62	-0.02	19.62	3.12	19.62	4.5	19.62	5.88
	16.76	-0.02	16.76	0.94			19.14	0.12	19.14	0.04	19.14	0	19.14	-0.08								16.74	0	16.74	-0.08	16.74	-0.02	16.74	0.02							19.64	-0.28	19.64	3.02	19.64	4.48	19.64	5.86
	16.78	-0.06	16.78	0.9			19.16	0.08	19.16	0.04	19.16	-0.16	19.16	-0.04								16.76	-0.1	16.76	-0.08	16.76	-0.02	16.76	0							19.66	-0.2	19.66	2.96	19.66	4.5	19.66	5.88
	16.8	0.12	16.8	1			19.18	0.04	19.18	0.04	19.18	-0.06	19.18	-0.12								16.78	-0.2	16.78	-0.06	16.78	0	16.78	0							19.68	-0.4	19.68	2.92	19.68	4.5	19.68	5.86
	16.82	-0.06	16.82	0.98			19.2	0.02	19.2	0.02	19.2	-0.06	19.2	-0.08								16.8	-0.2	16.8	-0.04	16.8	-0.02	16.8	0							19.7	-0.74	19.7	3.08	19.7	4.5	19.7	5.84
	16.84	-0.08	16.84	0.98			19.22	0	19.22	0.04	19.22	0.16	19.22	-0.06								16.82	-0.14	16.82	-0.04	16.82	0	16.82	0.02							19.72	0.56	19.72	2.98	19.72	4.5	19.72	5.88
	16.86	-0.02	16.86	0.9			19.24	0.04	19.24	0.16	19.24	-0.08	19.24	-0.06								16.84	-0.2	16.84	-0.02	16.84	-0.02	16.84	0.02							19.74	0.28	19.74	3.22	19.74	4.5	19.74	5.94
	16.88	0.16	16.88	1.04			19.26	0.02	19.26	0	19.26	-0.02	19.26	-0.04								16.86	-0.14	16.86	-0.02	16.86	-0.02	16.86	0.02							19.76	-0.14	19.76	3.06	19.76	4.5	19.76	5.92
	16.9	0.06	16.9	1.16			19.28	0.08	19.28	0.12	19.28	-0.16	19.28	-0.02								16.88	-0.1	16.88	-0.02	16.88	0	16.88	0.02							19.78	-0.18	19.78	3.04	19.78	4.48	19.78	5.92
	16.92	-0.04	16.92	1.06			19.3	0.06	19.3	0.12	19.3	0.14	19.3	0								16.9	-0.02	16.9	-0.02	16.9	0	16.9	0.02							19.8	-0.18	19.8	2.98	19.8	4.52	19.8	5.92
	16.94	-0.02	16.94	1			19.32	0.04	19.32	0.04	19.32	-0.02	19.32	-0.08								16.92	-0.02	16.92	-0.02	16.92	0	16.92	0.02							19.82	0.48	19.82	3.1	19.82	4.5	19.82	5.96
	16.96	0.02	16.96	1			19.34	0.04	19.34	0.02	19.34	-0.12	19.34	-0.08								16.94	-0.02	16.94	-0.02	16.94	0.02	16.94	0.02							19.84	0.12	19.84	3.06	19.84	4.5	19.84	5.94
	16.98	0.02	16.98	0.86			19.36	0.02	19.36	0.08	19.36	-0.16	19.36	-0.14								16.96	0	16.96	0	16.96	0	16.96	0							19.86	0.32	19.86	2.98	19.86	4.48	19.86	6.02
	17	0.02	17	0.88			19.38	0.04	19.38	0.02	19.38	-0.08	19.38	-0.14								16.98	-0.02	16.98	-0.02	16.98	-0.02	16.98	0							19.88	0.04	19.88	2.88	19.88	4.5	19.88	6
	17.02	0.22	17.02	0.92			19.4	0.04	19.4	0.02	19.4	-0.12	19.4	-0.18								17	0.02	17	-0.02	17	0	17	0.02							19.9	-0.42	19.9	3.02	19.9	4.48	19.9	5.98
	17.04	0	17.04	0.96			19.42	0	19.42	0.04	19.42	0.06	19.42	-0.18								17.02	0	17.02	0	17.02	0	17.02	0							19.92	-0.8	19.92	3.02	19.92	4.48	19.92	6.02
	17.06	0	17.06	0.9			19.44	-0.02	19.44	-0.12	19.44	-0.06	19.44	-0.16								17.04	0.02	17.04	-0.02	17.04	0	17.04	0.02							19.94	-0.52	19.94	3.02	19.94	4.48	19.94	6.02
	17.08	0.02	17.08	0.94			19.46	0	19.46	0.08	19.46	0	19.46	-0.14								17.06	-0.02	17.06	0	17.06	-0.02	17.06	0.02							19.96	-0.28	19.96	2.9	19.96	4.5	19.96	6
	17.1	-0.12	17.1	0.98			19.48	0.04	19.48	-0.02	19.48	-0.12	19.48	-0.12								17.08	0	17.08	-0.02	17.08	0	17.08	0							19.98	-0.32	19.98	2.9	19.98	4.48	19.98	6
	17.12	0.02	17.12	0.92			19.5	0.04	19.5	0.12	19.5	-0.12	19.5	-0.1								17.1	0	17.1	0.02	17.1	-0.02	17.1	0.02							20	-0.08	20	2.9	20	4.48	20	5.98
	17.14	-0.06	17.14	0.94			19.52	0.02	19.52	0	19.52	-0.12	19.52	-0.08								17.12	-0.02	17.12	0	17.12	0	17.12	0							20.02	-0.52	20.02	2.94	20.02	4.5	20.02	6
	17.16	0.02	17.16	1.22			19.54	0.02	19.54	0.02	19.54	-0.08	19.54	-0.04								17.14	-0.02	17.14	0	17.14	0	17.14	0.02							20.04	-0.44	20.04	2.96	20.04	4.52	20.04	6
	17.18	-0.02	17.18	1.08			19.56	0.04	19.56	0.06	19.56	-0.1	19.56	0.02								17.16	0	17.16	0	17.16	0	17.16	0							20.06	-0.08	20.06	3.02	20.06	4.48	20.06	5.98
	17.2	-0.06	17.2	1.1			19.58	0.04	19.58	0.02	19.58	-0.06	19.58	-0.02								17.18	0	17.18	-0.02	17.18	-0.02	17.18	0							20.08	0.12	20.08	2.92	20.08	4.5	20.08	6.02
	17.22	0.02	17.22	1.06			19.6	0	19.6	-0.04	19.6	-0.06	19.6	-0.02								17.2	-0.02	17.2	-0.02	17.2	0	17.2	0.02							20.1	0.32	20.1	2.98	20.1	4.48	20.1	6
	17.24	-0.14	17.24	1.06			19.62	0.02	19.62	0.06	19.62	-0.04	19.62	-0.02								17.22	-0.02	17.22	-0.02	17.22	0.02	17.22	0.02							20.12	0.04	20.12	3.02	20.12	4.5	20.12	5.98
	17.26	-0.1	17.26	0.96			19.64	0.04	19.64	0	19.64	0	19.64	0								17.24	0.02	17.24	0	17.24	0	17.24	0.02							20.14	-0.36	20.14	2.94	20.14	4.5	20.14	6.02
	17.28	0.06	17.28	0.86			19.66	0.02	19.66	0.08	19.66	-0.02	19.66	0.02								17.26	-0.02	17.26	-0.02	17.26	0	17.26	0.02							20.16	-0.64	20.16	2.92	20.16	4.5	20.16	6
	17.3	0.08	17.3	0.84			19.68	-0.02	19.68	-0.04	19.68	0	19.68	0.04								17.28	0	17.28	0	17.28	0.02	17.28	0							20.18	-0.18	20.18	3.02	20.18	4.5	20.18	6
	17.32	0	17.32	0.82			19.7	0	19.7	0.12	19.7	0	19.7	0.02								17.3	-0.02	17.3	-0.02	17.3	0	17.3	0							20.2	-0.34	20.2	3	20.2	4.5	20.2	5.98
	17.34	0.04	17.34	0.88			19.72	-0.06	19.72	0.14	19.72	0.04	19.72	0.02								17.32	0	17.32	0	17.32	0	17.32	0.02							20.22	0.14	20.22	3.04	20.22	4.48	20.22	5.98
	17.36	-0.02	17.36	0.86			19.74	-0.06	19.74	-0.04	19.74	0.02	19.74	0.02								17.34	0	17.34	-0.02	17.34	0.02	17.34	0.02							20.24	-0.04	20.24	3.12	20.24	4.5	20.24	6
	17.38	-0.1	17.38	0.96			19.76	-0.04	19.76	0.16	19.76	0.04	19.76	0.02								17.36	0	17.36	0	17.36	0.02	17.36	0.02							20.26	0.14	20.26	3.04	20.26	4.5	20.26	5.98
	17.4	0.04	17.4	0.88			19.78	-0.02	19.78	0.08	19.78	-0.02	19.78	0								17.38	0	17.38	0	17.38	-0.02	17.38	0.02							20.28	0.2	20.28	2.94	20.28	4.52	20.28	5.98
	17.42	0.12	17.42	0.98			19.8	-0.02	19.8	0.04	19.8	0.04	19.8	0.02								17.4	-0.02	17.4	-0.02	17.4	0	17.4	0.02							20.3	-0.28	20.3	3.18	20.3	4.5	20.3	5.98
	17.44	0.32	17.44	0.96			19.82	-0.02	19.82	0.06	19.82	-0.02	19.82	0.02								17.42	-0.04	17.42	0	17.42	0	17.42	0							20.32	-0.3	20.32	3.4	20.32	4.5	20.32	5.98
	17.46	0.08	17.46	1.02			19.84	-0.02	19.84	0.06	19.84	-0.06	19.84	0.04								17.44	-0.02	17.44	0	17.44	0.02	17.44	0.02							20.34	-0.32	20.34	3.06	20.34	4.48	20.34	6
	17.48	-0.12	17.48	1			19.86	0	19.86	0.02	19.86	-0.06	19.86	0.02								17.46	0	17.46	-0.02	17.46	0	17.46	0.02							20.36	-0.3	20.36	3.02	20.36	4.48	20.36	6
	17.5	-0.08	17.5	1.04			19.88	0	19.88	0.04	19.88	-0.06	19.88	0.04								17.48	-0.02	17.48	-0.02	17.48	0	17.48	0.02							20.38	-0.18	20.38	2.86	20.38	4.48	20.38	5.98
	17.52	-0.06	17.52	1.12			19.9	-0.02	19.9	0.02	19.9	-0.02	19.9	0.02								17.5	0	17.5	-0.02	17.5	0	17.5	0.02							20.4	-0.38	20.4	3.08	20.4	4.48	20.4	6
	17.54	-0.08	17.54	1.12			19.92	0.02	19.92	0	19.92	-0.1	19.92	0								17.52	0	17.52	-0.02	17.52	0	17.52	0.02							20.42	-0.22	20.42	2.98	20.42	4.5	20.42	6.02
	17.56	-0.1	17.56	1.02			19.94	-0.02	19.94	-0.04	19.94	-0.04	19.94	0.06								17.54	-0.02	17.54	0	17.54	0	17.54	0.02							20.44	0.72	20.44	2.88	20.44	4.48	20.44	6
	17.58	-0.06	17.58	0.98			19.96	-0.02	19.96	0.02	19.96	-0.06	19.96	0								17.56	-0.02	17.56	0	17.56	0	17.56	0.02							20.46	0.08	20.46	3.04	20.46	4.5	20.46	5.98
	17.6	0.06	17.6	1.16			19.98	-0.02	19.98	0.2	19.98	0	19.98	0.02								17.58	0	17.58	-0.02	17.58	0.02	17.58	0.02							20.48	0.36	20.48	2.94	20.48	4.5	20.48	6.02
	17.62	0.16	17.62	1.08			20	0.02	20	0.14	20	-0.02	20	-0.02								17.6	-0.02	17.6	-0.02	17.6	-0.02	17.6	0							20.5	-0.1	20.5	2.9	20.5	4.52	20.5	6
	17.64	0.06	17.64	0.96			20.02	0.02	20.02	0.14	20.02	-0.02	20.02	0								17.62	0	17.62	0	17.62	0	17.62	0.02							20.52	0.08	20.52	3.02	20.52	4.5	20.52	5.98
	17.66	0.14	17.66	0.82			20.04	0.04	20.04	0.1	20.04	-0.02	20.04	0.02								17.64	-0.02	17.64	-0.02	17.64	0	17.64	0							20.54	0.34	20.54	2.96	20.54	4.52	20.54	6
	17.68	0	17.68	0.88			20.06	0.02	20.06	0.08	20.06	-0.04	20.06	0.02								17.66	-0.02	17.66	-0.02	17.66	0	17.66	0							20.56	0.14	20.56	2.92	20.56	4.5	20.56	5.98
	17.7	-0.18	17.7	0.88			20.08	0	20.08	0.08	20.08	-0.04	20.08	0.02								17.68	-0.02	17.68	-0.02	17.68	-0.02	17.68	0.02							20.58	-0.24	20.58	2.96	20.58	4.5	20.58	6
	17.72	-0.14	17.72	0.92			20.1	0.02	20.1	0.08	20.1	-0.04	20.1	0.02								17.7	-0.02	17.7	0	17.7	0	17.7	0.02							20.6	-0.28	20.6	2.94	20.6	4.5	20.6	5.98
	17.74	-0.04	17.74	1.02			20.12	0.02	20.12	0.02	20.12	-0.06	20.12	0.02								17.72	-0.02	17.72	-0.02	17.72	0	17.72	0.02							20.62	0.7	20.62	2.86	20.62	4.48	20.62	5.98
	17.76	0.06	17.76	1.04			20.14	0	20.14	0	20.14	-0.04	20.14	0.04								17.74	0.02	17.74	0	17.74	0	17.74	0.02							20.64	-0.16	20.64	3.02	20.64	4.5	20.64	6
	17.78	-0.02	17.78	1.02			20.16	-0.02	20.16	-0.08	20.16	-0.06	20.16	0.02								17.76	0	17.76	-0.02	17.76	-0.02	17.76	0.02							20.66	-0.34	20.66	2.98	20.66	4.52	20.66	5.98
	17.8	-0.14	17.8	0.98			20.18	0.02	20.18	0.04	20.18	-0.12	20.18	0.02								17.78	0	17.78	-0.02	17.78	0	17.78	0.02							20.68	-0.08	20.68	2.86	20.68	4.48	20.68	6
	17.82	-0.22	17.82	0.94			20.2	0.02	20.2	0.02	20.2	-0.1	20.2	0.02								17.8	0	17.8	0	17.8	0	17.8	0.02							20.7	0.04	20.7	3.36	20.7	4.48	20.7	5.98
	17.84	0.02	17.84	1.02			20.22	0.02	20.22	-0.02	20.22	-0.08	20.22	0.02								17.82	0	17.82	0	17.82	0	17.82	0.02							20.72	-0.38	20.72	3.18	20.72	4.5	20.72	5.98
	17.86	0	17.86	0.98			20.24	0.04	20.24	-0.02	20.24	-0.04	20.24	0.02								17.84	0	17.84	0	17.84	0	17.84	0.02							20.74	-0.2	20.74	2.86	20.74	4.5	20.74	6.02
	17.88	-0.08	17.88	1.06			20.26	0.02	20.26	-0.02	20.26	-0.06	20.26	0.02								17.86	-0.02	17.86	0	17.86	0	17.86	0							20.76	-0.06	20.76	2.88	20.76	4.48	20.76	6
	17.9	0.14	17.9	1.12			20.28	0.02	20.28	0	20.28	-0.06	20.28	0.04								17.88	0	17.88	-0.02	17.88	0.02	17.88	0.02							20.78	-0.04	20.78	3.08	20.78	4.48	20.78	6
	17.92	0.06	17.92	1			20.3	0.02	20.3	0	20.3	-0.04	20.3	0.04								17.9	0	17.9	0	17.9	-0.02	17.9	0.02							20.8	-0.24	20.8	2.94	20.8	4.48	20.8	5.98
	17.94	-0.06	17.94	0.98			20.32	0.04	20.32	0.02	20.32	-0.06	20.32	0								17.92	-0.02	17.92	0	17.92	0.02	17.92	0.02							20.82	-0.24	20.82	2.92	20.82	4.5	20.82	6
	17.96	-0.02	17.96	0.94			20.34	0.02	20.34	0.04	20.34	-0.04	20.34	0.02								17.94	-0.02	17.94	-0.02	17.94	0.02	17.94	0.02							20.84	0.04	20.84	3.1	20.84	4.48	20.84	6
	17.98	-0.02	17.98	1.08			20.36	0.06	20.36	0.02	20.36	-0.04	20.36	0.02								17.96	-0.02	17.96	0	17.96	0	17.96	0.02							20.86	-0.02	20.86	2.9	20.86	4.5	20.86	6.02
	18	0.04	18	1			20.38	0.04	20.38	0	20.38	-0.1	20.38	0.02								17.98	0	17.98	0	17.98	0	17.98	0.02							20.88	0.02	20.88	2.88	20.88	4.5	20.88	5.98
	18.02	0.22	18.02	0.96			20.4	0.02	20.4	0	20.4	-0.1	20.4	0.04								18	0	18	0	18	0	18	0.02							20.9	-0.2	20.9	3.1	20.9	4.48	20.9	6
	18.04	-0.08	18.04	1.02			20.42	0	20.42	0.04	20.42	-0.12	20.42	0.02								18.02	0	18.02	-0.02	18.02	0	18.02	0							20.92	0.36	20.92	3.04	20.92	4.5	20.92	6.04
	18.06	0.06	18.06	1.04			20.44	0.02	20.44	-0.02	20.44	-0.06	20.44	0.02								18.04	-0.02	18.04	-0.02	18.04	0	18.04	0.02							20.94	0.18	20.94	2.9	20.94	4.48	20.94	6
	18.08	-0.2	18.08	0.92			20.46	0.04	20.46	-0.02	20.46	-0.04	20.46	0.04								18.06	-0.02	18.06	0	18.06	0	18.06	0							20.96	-0.18	20.96	2.88	20.96	4.5	20.96	6.02
	18.1	-0.12	18.1	0.96			20.48	0.06	20.48	0	20.48	-0.04	20.48	0.04								18.08	0	18.08	0	18.08	0.02	18.08	0							20.98	-0.26	20.98	3.08	20.98	4.48	20.98	6
	18.12	-0.04	18.12	0.88			20.5	0.04	20.5	0	20.5	-0.08	20.5	0.04								18.1	-0.02	18.1	-0.02	18.1	0	18.1	0.02							21	-0.22	21	2.98	21	4.48	21	6
	18.14	-0.04	18.14	1.04			20.52	0.04	20.52	0.04	20.52	-0.08	20.52	0.04								18.12	0	18.12	0	18.12	0.02	18.12	0.02							21.02	-0.24	21.02	2.88	21.02	4.5	21.02	5.98
	18.16	-0.02	18.16	0.96			20.54	0	20.54	0.04	20.54	-0.06	20.54	0.02								18.14	-0.02	18.14	0	18.14	0	18.14	0							21.04	0.24	21.04	2.96	21.04	4.5	21.04	6
	18.18	-0.1	18.18	0.9			20.56	-0.02	20.56	0.02	20.56	-0.02	20.56	0.02								18.16	-0.02	18.16	-0.02	18.16	0	18.16	0.02							21.06	0.18	21.06	2.92	21.06	4.5	21.06	6
	18.2	-0.06	18.2	0.98			20.58	0	20.58	-0.02	20.58	-0.06	20.58	0.02								18.18	0	18.18	-0.02	18.18	0	18.18	0.02							21.08	-0.02	21.08	2.92	21.08	4.48	21.08	6.02
	18.22	0.04	18.22	1.06			20.6	-0.02	20.6	0.02	20.6	-0.06	20.6	0.04								18.2	0	18.2	-0.02	18.2	0.02	18.2	0							21.1	0.42	21.1	2.96	21.1	4.5	21.1	5.98
	18.24	0.02	18.24	0.9			20.62	0.04	20.62	0.02	20.62	-0.06	20.62	0.04								18.22	0	18.22	-0.02	18.22	0.02	18.22	0.02							21.12	0.06	21.12	2.86	21.12	4.48	21.12	6
	18.26	0.22	18.26	0.98			20.64	0.04	20.64	0.04	20.64	-0.1	20.64	0.04								18.24	0	18.24	0.02	18.24	0.02	18.24	0.02							21.14	-0.26	21.14	3	21.14	4.5	21.14	6
	18.28	0.28	18.28	0.98			20.66	0.02	20.66	0	20.66	-0.1	20.66	0.06								18.26	0	18.26	0	18.26	-0.02	18.26	0							21.16	-0.18	21.16	2.96	21.16	4.5	21.16	6
	18.3	0.2	18.3	0.92			20.68	0.02	20.68	0.02	20.68	-0.1	20.68	0.04								18.28	-0.02	18.28	-0.02	18.28	0	18.28	0.02							21.18	-0.06	21.18	2.9	21.18	4.5	21.18	6
	18.32	0.24	18.32	0.92			20.7	0.02	20.7	0.02	20.7	-0.1	20.7	0.04								18.3	0	18.3	-0.02	18.3	-0.02	18.3	0							21.2	0	21.2	3.06	21.2	4.48	21.2	5.98
	18.34	-0.1	18.34	0.98			20.72	0.02	20.72	0.04	20.72	-0.1	20.72	0.02								18.32	0	18.32	0	18.32	0	18.32	0.02							21.22	-0.08	21.22	3	21.22	4.48	21.22	5.98
	18.36	-0.14	18.36	0.98			20.74	-0.02	20.74	0.02	20.74	-0.04	20.74	0.02								18.34	0	18.34	0	18.34	0.02	18.34	0.02							21.24	0	21.24	2.88	21.24	4.5	21.24	6
	18.38	-0.08	18.38	0.94			20.76	0	20.76	0.02	20.76	-0.02	20.76	0.06								18.36	-0.02	18.36	-0.02	18.36	0	18.36	0							21.26	0.12	21.26	2.86	21.26	4.5	21.26	6
	18.4	0	18.4	1.06			20.78	0	20.78	0	20.78	-0.08	20.78	0.04								18.38	0	18.38	-0.02	18.38	0	18.38	0.02							21.28	-0.08	21.28	2.98	21.28	4.48	21.28	6
	18.42	0.02	18.42	1.02			20.8	0.02	20.8	0.02	20.8	-0.06	20.8	0.04								18.4	0	18.4	-0.02	18.4	0	18.4	0.02							21.3	-0.28	21.3	2.94	21.3	4.48	21.3	6
	18.44	0.04	18.44	1.08			20.82	0.06	20.82	0	20.82	-0.08	20.82	0.02								18.42	0	18.42	-0.02	18.42	-0.02	18.42	0.02							21.32	-0.42	21.32	3	21.32	4.5	21.32	6
	18.46	-0.12	18.46	1.02			20.84	0.02	20.84	0.04	20.84	-0.06	20.84	0.04								18.44	-0.02	18.44	-0.02	18.44	-0.02	18.44	0.02							21.34	-0.02	21.34	2.96	21.34	4.48	21.34	6.02
	18.48	0.04	18.48	1.06			20.86	0.02	20.86	0.04	20.86	-0.02	20.86	0.02								18.46	-0.02	18.46	0	18.46	0	18.46	0							21.36	-0.16	21.36	2.92	21.36	4.5	21.36	6
	18.5	-0.02	18.5	0.92			20.88	0.04	20.88	0.02	20.88	-0.06	20.88	0.02								18.48	-0.02	18.48	-0.02	18.48	0.02	18.48	0							21.38	-0.12	21.38	3.12	21.38	4.48	21.38	6
	18.52	0.1	18.52	1.2			20.9	0.04	20.9	0.04	20.9	-0.06	20.9	0.04								18.5	0.02	18.5	0	18.5	0	18.5	0.02							21.4	0.12	21.4	3	21.4	4.5	21.4	6
	18.54	0.14	18.54	1.1			20.92	0.02	20.92	0.04	20.92	-0.04	20.92	0.06								18.52	0	18.52	-0.02	18.52	0	18.52	0.02							21.42	0.18	21.42	2.94	21.42	4.5	21.42	6
	18.56	0	18.56	0.96			20.94	0.02	20.94	0.02	20.94	-0.08	20.94	0.06								18.54	0	18.54	0	18.54	0.02	18.54	0.02							21.44	0.36	21.44	2.88	21.44	4.48	21.44	5.98
	18.58	-0.16	18.58	1.18			20.96	0.04	20.96	0.04	20.96	-0.08	20.96	0.04								18.56	0	18.56	0	18.56	-0.02	18.56	0.02							21.46	0.16	21.46	2.92	21.46	4.48	21.46	6
	18.6	-0.2	18.6	1.14			20.98	0	20.98	0.02	20.98	-0.08	20.98	0.04								18.58	-0.02	18.58	-0.02	18.58	0	18.58	0.02							21.48	0.1	21.48	2.98	21.48	4.5	21.48	6.02
	18.62	-0.14	18.62	1.4			21	0.02	21	0.02	21	-0.02	21	0.06								18.6	0	18.6	-0.02	18.6	0	18.6	0							21.5	0.02	21.5	3.04	21.5	4.5	21.5	6
	18.64	-0.04	18.64	1.12			21.02	0.04	21.02	0.04	21.02	-0.06	21.02	0.06								18.62	0	18.62	-0.02	18.62	0.02	18.62	0							21.52	0.02	21.52	2.98	21.52	4.48	21.52	6
	18.66	-0.02	18.66	0.88			21.04	-0.02	21.04	0	21.04	-0.06	21.04	0.04								18.64	-0.02	18.64	-0.02	18.64	0	18.64	0.02							21.54	-0.22	21.54	2.9	21.54	4.5	21.54	6
	18.68	-0.02	18.68	0.84			21.06	0.02	21.06	0.02	21.06	-0.06	21.06	0.02								18.66	0.02	18.66	-0.02	18.66	0.02	18.66	0.02							21.56	-0.12	21.56	2.92	21.56	4.5	21.56	6
	18.7	-0.04	18.7	0.98			21.08	0	21.08	0.02	21.08	-0.06	21.08	0.02								18.68	-0.02	18.68	0	18.68	0	18.68	0.02							21.58	0.06	21.58	2.96	21.58	4.48	21.58	6
	18.72	-0.04	18.72	1.06			21.1	-0.02	21.1	0.02	21.1	-0.08	21.1	0.02								18.7	0	18.7	0	18.7	0	18.7	0.02							21.6	-0.08	21.6	2.96	21.6	4.48	21.6	5.98
	18.74	-0.04	18.74	1.12			21.12	-0.02	21.12	0.04	21.12	-0.08	21.12	0.02								18.72	0	18.72	0	18.72	0	18.72	0							21.62	0.18	21.62	3.02	21.62	4.52	21.62	6
	18.76	-0.04	18.76	1.02			21.14	0	21.14	0.04	21.14	-0.1	21.14	0.06								18.74	0	18.74	0	18.74	0	18.74	0.02							21.64	0.12	21.64	3.1	21.64	4.48	21.64	6.02
	18.78	-0.06	18.78	0.94			21.16	0.04	21.16	0.02	21.16	-0.08	21.16	0.06								18.76	0	18.76	-0.02	18.76	0	18.76	0.02							21.66	-0.1	21.66	2.94	21.66	4.48	21.66	6
	18.8	-0.02	18.8	0.88			21.18	0	21.18	0.04	21.18	-0.08	21.18	0.04								18.78	0	18.78	-0.02	18.78	0	18.78	0							21.68	-0.22	21.68	2.96	21.68	4.5	21.68	5.98
	18.82	0	18.82	1.14			21.2	0	21.2	0.02	21.2	-0.1	21.2	0.04								18.8	0	18.8	0	18.8	0	18.8	0.02							21.7	-0.24	21.7	2.86	21.7	4.5	21.7	6
	18.84	0	18.84	1			21.22	0	21.22	0.04	21.22	-0.1	21.22	0.06								18.82	-0.02	18.82	0	18.82	-0.02	18.82	0							21.72	0.14	21.72	3.02	21.72	4.5	21.72	6
	18.86	0.02	18.86	1.08			21.24	0.04	21.24	0.02	21.24	-0.08	21.24	0.04								18.84	0	18.84	-0.02	18.84	0	18.84	0.02							21.74	0.2	21.74	2.88	21.74	4.48	21.74	6.02
	18.88	0.02	18.88	0.82			21.26	0.02	21.26	0.04	21.26	-0.12	21.26	0.02								18.86	0	18.86	-0.02	18.86	0	18.86	0.02							21.76	-0.1	21.76	2.82	21.76	4.48	21.76	5.98
	18.9	0.02	18.9	0.82			21.28	0.04	21.28	0.04	21.28	-0.04	21.28	0.04								18.88	0	18.88	-0.02	18.88	0	18.88	0							21.78	-0.06	21.78	3.1	21.78	4.48	21.78	6
	18.92	0.02	18.92	0.98			21.3	0.06	21.3	0.04	21.3	-0.06	21.3	0.02								18.9	0	18.9	-0.02	18.9	0	18.9	0.02							21.8	-0.24	21.8	3.08	21.8	4.48	21.8	6
	18.94	0.02	18.94	0.8			21.32	0	21.32	0.02	21.32	-0.06	21.32	0.02								18.92	-0.02	18.92	0	18.92	0	18.92	0.02							21.82	-0.04	21.82	3.04	21.82	4.5	21.82	6
	18.96	0	18.96	0.78			21.34	-0.02	21.34	0.02	21.34	-0.04	21.34	0.04								18.94	-0.02	18.94	0	18.94	0	18.94	0							21.84	-0.08	21.84	2.88	21.84	4.5	21.84	5.98
	18.98	0.02	18.98	0.88			21.36	-0.02	21.36	0.04	21.36	-0.08	21.36	0.04								18.96	-0.02	18.96	0	18.96	-0.02	18.96	0							21.86	-0.02	21.86	2.96	21.86	4.5	21.86	6
	19	0.02	19	0.84			21.38	0	21.38	0.02	21.38	-0.12	21.38	0.06								18.98	-0.02	18.98	0	18.98	-0.02	18.98	0.02							21.88	0.06	21.88	2.94	21.88	4.5	21.88	5.98
	19.02	0.02	19.02	0.9			21.4	0.02	21.4	0.04	21.4	-0.06	21.4	0.04								19	0	19	-0.02	19	0	19	0							21.9	-0.02	21.9	3.06	21.9	4.48	21.9	6
	19.04	0	19.04	0.96			21.42	0	21.42	0.02	21.42	-0.08	21.42	0								19.02	0	19.02	0	19.02	0	19.02	0							21.92	-0.1	21.92	3.06	21.92	4.5	21.92	6
	19.06	0	19.06	0.96			21.44	0.02	21.44	0.04	21.44	-0.04	21.44	0.04								19.04	0.02	19.04	-0.02	19.04	-0.02	19.04	0							21.94	0.2	21.94	2.96	21.94	4.5	21.94	5.98
	19.08	0.02	19.08	0.94			21.46	0	21.46	0.04	21.46	-0.06	21.46	0.04								19.06	0	19.06	-0.02	19.06	0	19.06	0.02							21.96	0.64	21.96	2.86	21.96	4.5	21.96	6
	19.1	0.02	19.1	0.98			21.48	0.04	21.48	0.04	21.48	-0.08	21.48	0.06								19.08	0	19.08	-0.02	19.08	0	19.08	0.02							21.98	0.18	21.98	3.14	21.98	4.5	21.98	6
	19.12	0	19.12	0.92			21.5	0.04	21.5	0.02	21.5	-0.08	21.5	0.02								19.1	0	19.1	-0.02	19.1	-0.02	19.1	0.02							22	0.1	22	2.98	22	4.5	22	6
	19.14	0.02	19.14	0.92			21.52	0.02	21.52	0.02	21.52	-0.06	21.52	0.04								19.12	0	19.12	-0.02	19.12	0	19.12	0.02							22.02	-0.12	22.02	3	22.02	4.5	22.02	5.98
	19.16	0.02	19.16	0.92			21.54	0	21.54	0.04	21.54	-0.08	21.54	0.02								19.14	0	19.14	0	19.14	0	19.14	0.02							22.04	0.02	22.04	2.94	22.04	4.48	22.04	5.98
	19.18	0.02	19.18	1			21.56	-0.02	21.56	0.04	21.56	-0.08	21.56	0.06								19.16	0	19.16	0	19.16	0	19.16	0.02							22.06	-0.32	22.06	3.06	22.06	4.5	22.06	6
	19.2	0	19.2	0.98			21.58	-0.02	21.58	0.02	21.58	-0.06	21.58	0.02								19.18	0.02	19.18	-0.02	19.18	0	19.18	0							22.08	-0.24	22.08	2.94	22.08	4.48	22.08	6.04
	19.22	0.02	19.22	0.96			21.6	0	21.6	0.04	21.6	-0.06	21.6	0.02								19.2	0	19.2	-0.02	19.2	0	19.2	0.02							22.1	0.12	22.1	3.1	22.1	4.5	22.1	6
	19.24	0	19.24	0.96			21.62	0.02	21.62	0.04	21.62	-0.06	21.62	0.04								19.22	0.02	19.22	0	19.22	0	19.22	0.02							22.12	-0.22	22.12	3.16	22.12	4.5	22.12	5.98
	19.26	0.02	19.26	0.96			21.64	0	21.64	0.04	21.64	-0.1	21.64	0.04								19.24	0.02	19.24	-0.02	19.24	0	19.24	-0.02							22.14	-0.02	22.14	2.94	22.14	4.46	22.14	6
	19.28	-0.02	19.28	0.96			21.66	-0.02	21.66	0.04	21.66	-0.06	21.66	0.08								19.26	0	19.26	-0.02	19.26	0	19.26	0							22.16	0.04	22.16	2.92	22.16	4.52	22.16	6
	19.3	0.02	19.3	0.98			21.68	0	21.68	0.04	21.68	-0.06	21.68	0.02								19.28	0	19.28	-0.02	19.28	0	19.28	0							22.18	0	22.18	3	22.18	4.56	22.18	6
	19.32	0.02	19.32	0.96			21.7	0.02	21.7	0.02	21.7	-0.06	21.7	0.04								19.3	0	19.3	-0.02	19.3	0	19.3	0							22.2	0.14	22.2	3.06	22.2	4.48	22.2	6
	19.34	0.02	19.34	0.98			21.72	0.02	21.72	0.02	21.72	-0.06	21.72	0.06								19.32	0	19.32	-0.02	19.32	-0.02	19.32	0							22.22	0.1	22.22	3.24	22.22	4.52	22.22	5.98
	19.36	0.02	19.36	0.96			21.74	0.02	21.74	0.04	21.74	-0.08	21.74	0.04								19.34	0	19.34	-0.02	19.34	-0.02	19.34	0							22.24	0.5	22.24	2.96	22.24	4.5	22.24	5.98
	19.38	0.02	19.38	0.98			21.76	0	21.76	0.02	21.76	-0.06	21.76	0.04								19.36	-0.02	19.36	-0.02	19.36	-0.02	19.36	-0.02							22.26	-0.04	22.26	3.22	22.26	4.44	22.26	6
	19.4	0.02	19.4	0.98			21.78	0.02	21.78	0.04	21.78	-0.02	21.78	0.04								19.38	0	19.38	-0.02	19.38	0	19.38	0							22.28	-0.42	22.28	3.18	22.28	4.58	22.28	6.02
	19.42	0.02	19.42	1.02			21.8	0.02	21.8	0.02	21.8	-0.06	21.8	0.04								19.4	0.02	19.4	0	19.4	0	19.4	0							22.3	0.02	22.3	2.92	22.3	4.62	22.3	6
	19.44	0.04	19.44	0.98			21.82	0.04	21.82	0	21.82	-0.06	21.82	0.06								19.42	-0.02	19.42	-0.02	19.42	-0.02	19.42	0							22.32	-0.16	22.32	2.82	22.32	4.56	22.32	6
	19.46	0.02	19.46	0.98			21.84	0.06	21.84	0.02	21.84	-0.04	21.84	0.04								19.44	0.02	19.44	-0.02	19.44	0	19.44	0.02							22.34	-0.28	22.34	3.06	22.34	4.64	22.34	5.98
	19.48	0.02	19.48	0.96			21.86	0.02	21.86	0.04	21.86	-0.04	21.86	0.04								19.46	-0.02	19.46	0	19.46	-0.02	19.46	0.02							22.36	-0.06	22.36	3.14	22.36	4.54	22.36	6
	19.5	0	19.5	0.98			21.88	0	21.88	0.04	21.88	-0.08	21.88	0.04								19.48	0	19.48	0	19.48	0	19.48	0							22.38	-0.3	22.38	3.06	22.38	4.46	22.38	6
	19.52	0.02	19.52	1			21.9	0	21.9	0.02	21.9	-0.04	21.9	0.02								19.5	0	19.5	-0.02	19.5	-0.02	19.5	0							22.4	-0.1	22.4	3	22.4	4.54	22.4	6
	19.54	-0.02	19.54	0.98			21.92	0.04	21.92	0.02	21.92	-0.08	21.92	0.04								19.52	0	19.52	0.02	19.52	0	19.52	0.04							22.42	0.04	22.42	2.88	22.42	4.44	22.42	6.02
	19.56	0	19.56	1			21.94	0	21.94	0.04	21.94	-0.08	21.94	0.04								19.54	-0.02	19.54	-0.02	19.54	0	19.54	0.02							22.44	0.16	22.44	3.08	22.44	4.48	22.44	6
	19.58	0.02	19.58	0.98			21.96	0.02	21.96	0.04	21.96	-0.12	21.96	0.04								19.56	0	19.56	0	19.56	0	19.56	0							22.46	0.16	22.46	3.06	22.46	4.34	22.46	5.98
	19.6	0.02	19.6	0.98			21.98	0	21.98	0.04	21.98	-0.04	21.98	0.04								19.58	-0.02	19.58	0	19.58	0	19.58	0							22.48	0.28	22.48	2.84	22.48	4.3	22.48	6.02
	19.62	0.02	19.62	1			22	0	22	0.02	22	-0.04	22	0.08								19.6	-0.02	19.6	-0.02	19.6	0	19.6	0							22.5	-0.04	22.5	2.92	22.5	4.32	22.5	6
	19.64	0.02	19.64	0.98			22.02	0	22.02	0.02	22.02	-0.08	22.02	0.04								19.62	0	19.62	-0.02	19.62	0	19.62	0.02							22.52	-0.2	22.52	3.06	22.52	4.34	22.52	5.98
	19.66	0.02	19.66	0.98			22.04	0.02	22.04	0.02	22.04	-0.06	22.04	0.06								19.64	0	19.64	-0.02	19.64	0	19.64	0							22.54	-0.2	22.54	3.06	22.54	4.52	22.54	6
	19.68	0.02	19.68	1			22.06	0.02	22.06	0.04	22.06	-0.06	22.06	0.04								19.66	0	19.66	-0.02	19.66	0	19.66	0.02							22.56	-0.12	22.56	3.08	22.56	4.48	22.56	5.98
	19.7	0.02	19.7	0.98			22.08	0.04	22.08	0.04	22.08	-0.04	22.08	0.04								19.68	0	19.68	-0.02	19.68	0	19.68	0							22.58	-0.24	22.58	3.04	22.58	4.5	22.58	6
	19.72	0	19.72	1			22.1	0.04	22.1	0.02	22.1	-0.02	22.1	0.04								19.7	-0.02	19.7	0	19.7	0	19.7	0							22.6	0.06	22.6	2.88	22.6	4.44	22.6	6
	19.74	0	19.74	0.98			22.12	0.02	22.12	0.02	22.12	-0.08	22.12	0.06								19.72	0.02	19.72	0	19.72	0	19.72	0.02							22.62	0.06	22.62	2.86	22.62	4.48	22.62	6.02
	19.76	0.02	19.76	1			22.14	0.02	22.14	0.02	22.14	-0.06	22.14	0.06								19.74	0.02	19.74	-0.02	19.74	0	19.74	0.02							22.64	-0.1	22.64	3.14	22.64	4.38	22.64	6
	19.78	0.02	19.78	0.98			22.16	-0.02	22.16	0.04	22.16	-0.12	22.16	0.08								19.76	0	19.76	-0.02	19.76	0	19.76	0.02							22.66	-0.06	22.66	3.32	22.66	4.4	22.66	6
	19.8	0.04	19.8	0.98			22.18	-0.02	22.18	0.04	22.18	-0.08	22.18	0.06								19.78	0	19.78	-0.02	19.78	0	19.78	0.02							22.68	-0.16	22.68	3.18	22.68	4.44	22.68	6.02
	19.82	0.02	19.82	1			22.2	0	22.2	0.04	22.2	-0.06	22.2	0.02								19.8	0	19.8	0	19.8	0	19.8	0							22.7	-0.14	22.7	2.96	22.7	4.44	22.7	6
	19.84	0.02	19.84	1.02			22.22	0.02	22.22	0.04	22.22	-0.04	22.22	0.04								19.82	-0.02	19.82	-0.02	19.82	0.02	19.82	0.02							22.72	-0.22	22.72	2.92	22.72	4.48	22.72	5.98
	19.86	0	19.86	0.98			22.24	0	22.24	0.02	22.24	-0.04	22.24	0.06								19.84	0.02	19.84	-0.02	19.84	0	19.84	0							22.74	-0.06	22.74	2.98	22.74	4.48	22.74	6
	19.88	0.02	19.88	1			22.26	0	22.26	0.02	22.26	-0.02	22.26	0.02								19.86	0	19.86	0	19.86	0	19.86	0.02							22.76	-0.12	22.76	2.86	22.76	4.58	22.76	6
	19.9	0	19.9	1			22.28	-0.02	22.28	0.02	22.28	-0.06	22.28	0.04								19.88	0	19.88	0	19.88	0	19.88	0							22.78	-0.02	22.78	2.92	22.78	4.76	22.78	6
	19.92	0.04	19.92	1			22.3	-0.02	22.3	0.02	22.3	-0.08	22.3	0.04								19.9	0.02	19.9	-0.02	19.9	0	19.9	0.02							22.8	0.08	22.8	2.94	22.8	4.6	22.8	6
	19.94	0	19.94	1			22.32	0	22.32	0.02	22.32	-0.1	22.32	0.06								19.92	0	19.92	-0.02	19.92	0	19.92	0.02							22.82	0.38	22.82	2.94	22.82	4.62	22.82	5.98
	19.96	0.02	19.96	1			22.34	-0.02	22.34	0.04	22.34	-0.06	22.34	0.1								19.94	0	19.94	-0.02	19.94	0	19.94	0.02							22.84	0.02	22.84	2.98	22.84	4.86	22.84	5.98
	19.98	0.02	19.98	1			22.36	0.02	22.36	0.02	22.36	-0.06	22.36	0.06								19.96	0	19.96	0	19.96	0	19.96	0.02							22.86	0.06	22.86	3.2	22.86	4.9	22.86	5.98
	20	0.02	20	1			22.38	0	22.38	0.02	22.38	-0.06	22.38	0.06								19.98	0.02	19.98	-0.02	19.98	-0.02	19.98	0							22.88	-0.12	22.88	3.18	22.88	4.48	22.88	5.98
	20.02	0.02	20.02	0.98			22.4	0	22.4	0.04	22.4	-0.08	22.4	0.04								20	-0.02	20	-0.02	20	-0.02	20	0.02							22.9	0.76	22.9	2.92	22.9	4.28	22.9	6.02
	20.04	0	20.04	0.98			22.42	0.02	22.42	0.02	22.42	-0.08	22.42	0.04								20.02	0	20.02	-0.02	20.02	0	20.02	0							22.92	0.32	22.92	3.14	22.92	4.48	22.92	6
	20.06	0	20.06	0.98			22.44	0	22.44	0.02	22.44	-0.06	22.44	0.06								20.04	0	20.04	-0.02	20.04	0	20.04	-0.02							22.94	0.52	22.94	3.32	22.94	4.48	22.94	6
[truncated: 1,496 more rows]
